# Supplementary material for: Golgi apparatus, endoplasmic reticulum and mitochondrial function implicated in Alzheimer’s disease through polygenic risk and RNA sequencing
Source: Mol Psychiatry. 2022 Dec 28;28(3):1327–36. doi: 10.1038/s41380-022-01926-8 (PMC10005937; doi:10.1038/s41380-022-01926-8)
Supplement: Supplementary file 2 — Supplementary Data [file 41380_2022_1926_MOESM2_ESM.xlsx]

## Sheet: Table_of_contents
Supplementary_Data_1	Differentially expressed genes, case/control MayoRNAseq (cerebellum, age, sex, with APOE)
Supplementary_Data_2	Differentially expressed genes, case/control MayoRNAseq (temporal cortex, age, sex, with APOE)
Supplementary_Data_3	List of AD-associated risk genes from the largest GWAS to-date
Supplementary_Data_4a	GO (no-direction) for differentially expressed genes, case/control MayoRNAseq (cerebellum, age, sex, with APOE)
Supplementary_Data_4b	GO (up-regulated) for differentially expressed genes, case/control MayoRNAseq (cerebellum, age, sex, with APOE)
Supplementary_Data_4c	GO (down-regulated) for differentially expressed genes, case/control MayoRNAseq (cerebellum, age, sex, with APOE)
Supplementary_Data_5a	GO (no-direction) for differentially expressed genes, case/control MayoRNAseq (temporal cortex, age, sex, with APOE)
Supplementary_Data_5b	GO (up-regulated) for differentially expressed genes, case/control MayoRNAseq (temporal cortex, age, sex, with APOE)
Supplementary_Data_5c	GO (down-regulated) for differentially expressed genes, case/control MayoRNAseq (temporal cortex, age, sex, with APOE)
Supplementary_Data_6a	Differentially expressed genes, PRS MayoRNAseq (cerebellum, age, sex, with APOE)
Supplementary_Data_6b	Differentially expressed genes, PRS MayoRNAseq (temporal cortex, age, sex, with APOE)
Supplementary_Data_7a	GO (no-direction) for differentially expressed genes, PRS MayoRNAseq (cerebellum, age, sex, with APOE)
Supplementary_Data_7b	GO (up-regulated) for differentially expressed genes, PRS MayoRNAseq (cerebellum, age, sex, with APOE)
Supplementary_Data_7c	GO (down-regulated) for differentially expressed genes, PRS MayoRNAseq (cerebellum, age, sex, with APOE)
Supplementary_Data_8a	GO (no-direction) for differentially expressed genes, PRS MayoRNAseq (temporal cortex, age, sex, with APOE)
Supplementary_Data_8b	GO (up-regulated) for differentially expressed genes, PRS MayoRNAseq (temporal cortex, age, sex, with APOE)
Supplementary_Data_8c	GO (down-regulated) for differentially expressed genes, PRS MayoRNAseq (temporal cortex, age, sex, with APOE)
Supplementary_Data_9	List of GO terms significant in at least one of case/control and PRS in cerebellum and temporal cortex
Supplementary_Data_10	Enrichment of AD-associated risk genes in all datasets

## Sheet: Supplementary_Data_1
Supplementary_Data_1	Differentially expressed genes, case/control MayoRNAseq (cerebellum, age, sex, with APOE)
Ensembl_Gene_ID	log2FoldChange	SE	p_value	FDR_adj_p_value	Gene_symbol
ENSG00000125885	0.868804	0.10316	3.70285e-17	7.92039e-13	MCM8
ENSG00000125462	-0.780296	0.099491	4.40324e-15	4.33851e-11	C1orf61
ENSG00000160991	0.655238	0.0839814	6.08487e-15	4.33851e-11	ORAI2
ENSG00000165406	0.542867	0.0699759	8.6333e-15	4.61666e-11	MARCH8
ENSG00000100207	0.495975	0.0654253	3.43465e-14	1.46934e-10	TCF20
ENSG00000089041	0.764654	0.101559	5.10679e-14	1.82057e-10	P2RX7
ENSG00000074590	0.666944	0.089541	9.4425e-14	2.88536e-10	NUAK1
ENSG00000127472	-0.996753	0.134301	1.15577e-13	3.09024e-10	PLA2G5
ENSG00000067057	0.836816	0.113757	1.89296e-13	4.49892e-10	PFKP
ENSG00000160307	-0.793149	0.108049	2.12517e-13	4.54575e-10	S100B
ENSG00000164684	0.44867	0.0613412	2.58679e-13	4.94605e-10	ZNF704
ENSG00000244124	0.731096	0.100083	2.77478e-13	4.94605e-10	ATP1B3-AS1
ENSG00000181790	-0.728093	0.101064	5.83386e-13	9.59894e-10	ADGRB1
ENSG00000173230	0.557889	0.0777143	7.03678e-13	1.00749e-09	GOLGB1
ENSG00000196705	0.404983	0.0564187	7.06513e-13	1.00749e-09	ZNF431
ENSG00000133067	-1.13887	0.159473	9.23285e-13	1.23432e-09	LGR6
ENSG00000287283	-1.33313	0.186982	1.00575e-12	1.26547e-09	AL117353.1
ENSG00000181555	0.473698	0.0674058	2.10176e-12	2.41536e-09	SETD2
ENSG00000227906	0.537567	0.0765254	2.14548e-12	2.41536e-09	SNAP25-AS1
ENSG00000257354	-0.6999	0.0998612	2.40508e-12	2.57223e-09	AC048341.1
ENSG00000166669	-0.63813	0.0912966	2.75603e-12	2.80721e-09	ATF7IP2
ENSG00000188107	0.698889	0.100317	3.24129e-12	3.15142e-09	EYS
ENSG00000170075	-0.77226	0.110962	3.41057e-12	3.17183e-09	GPR37L1
ENSG00000196220	0.386814	0.0556973	3.78643e-12	3.37466e-09	SRGAP3
ENSG00000122484	0.451876	0.065171	4.10013e-12	3.41691e-09	RPAP2
ENSG00000110492	-1.26179	0.182041	4.16857e-12	3.41691e-09	MDK
ENSG00000148985	-0.557918	0.080548	4.31307e-12	3.41691e-09	PGAP2
ENSG00000000460	0.664619	0.0965694	5.88947e-12	4.46964e-09	C1orf112
ENSG00000150764	0.544225	0.0791228	6.05982e-12	4.46964e-09	DIXDC1
ENSG00000213976	0.847954	0.123659	7.02285e-12	5.00729e-09	AC010615.1
ENSG00000230506	0.596928	0.0872264	7.73146e-12	5.21194e-09	AL354824.1
ENSG00000225439	0.530696	0.0775619	7.7972e-12	5.21194e-09	BOLA3-AS1
ENSG00000154743	0.326925	0.0479324	9.06985e-12	5.87891e-09	TSEN2
ENSG00000120256	0.665266	0.0976148	9.41185e-12	5.92116e-09	LRP11
ENSG00000184677	0.388831	0.0572184	1.0789e-11	6.59364e-09	ZBTB40
ENSG00000172346	-0.637687	0.0941272	1.2464e-11	7.40569e-09	CSDC2
ENSG00000066827	0.400187	0.0591363	1.313e-11	7.59059e-09	ZFAT
ENSG00000043143	0.461608	0.0683253	1.41814e-11	7.98265e-09	JADE2
ENSG00000134294	0.816225	0.121063	1.56053e-11	8.55891e-09	SLC38A2
ENSG00000269976	-1.02073	0.151548	1.63564e-11	8.74657e-09	AC012065.3
ENSG00000255082	-1.89955	0.282364	1.72823e-11	9.0163e-09	GRM5-AS1
ENSG00000196154	1.06762	0.158785	1.7719e-11	9.02402e-09	S100A4
ENSG00000064651	0.637046	0.095265	2.27635e-11	1.12609e-08	SLC12A2
ENSG00000171467	0.458847	0.0686429	2.31642e-11	1.12609e-08	ZNF318
ENSG00000170703	-1.09892	0.164574	2.43236e-11	1.15618e-08	TTLL6
ENSG00000158019	-0.450188	0.0676131	2.77016e-11	1.28813e-08	BABAM2
ENSG00000225376	0.639289	0.0962243	3.05813e-11	1.39177e-08	TMEM246-AS1
ENSG00000185100	-0.63338	0.0953848	3.13122e-11	1.39535e-08	ADSSL1
ENSG00000205978	0.551731	0.083267	3.44792e-11	1.50512e-08	NYNRIN
ENSG00000143127	0.756189	0.114841	4.55897e-11	1.95033e-08	ITGA10
ENSG00000120729	0.566717	0.0862819	5.09261e-11	2.1306e-08	MYOT
ENSG00000136379	-0.424588	0.0646677	5.17958e-11	2.1306e-08	ABHD17C
ENSG00000274363	-1.0683	0.162781	5.28004e-11	2.13094e-08	AC087742.1
ENSG00000274682	-0.663073	0.101101	5.43413e-11	2.13142e-08	AC015540.1
ENSG00000115677	0.277461	0.0423236	5.53841e-11	2.13142e-08	HDLBP
ENSG00000007001	-0.595627	0.0908721	5.58016e-11	2.13142e-08	UPP2
ENSG00000237686	-1.06742	0.163066	5.91144e-11	2.21834e-08	AL109615.3
ENSG00000228653	0.610288	0.0935196	6.76503e-11	2.4949e-08	HNRNPCP7
ENSG00000267322	-0.991093	0.152021	7.05579e-11	2.55802e-08	SNHG22
ENSG00000132359	0.37663	0.0577947	7.18757e-11	2.56237e-08	RAP1GAP2
ENSG00000232439	0.694248	0.106869	8.23553e-11	2.88783e-08	RPL18AP7
ENSG00000137842	0.401715	0.0619686	9.0186e-11	3.11142e-08	TMEM62
ENSG00000135097	-0.483282	0.0746485	9.53801e-11	3.23838e-08	MSI1
ENSG00000115652	0.288348	0.0445848	9.96999e-11	3.33216e-08	UXS1
ENSG00000279904	-1.07778	0.166804	1.03756e-10	3.41438e-08	AC068057.2
ENSG00000145016	0.516924	0.0805832	1.41027e-10	4.57056e-08	RUBCN
ENSG00000057593	-0.81873	0.127839	1.5095e-10	4.81915e-08	F7
ENSG00000272068	-1.10213	0.172235	1.56426e-10	4.9062e-08	AL365181.2
ENSG00000125779	0.485057	0.0758525	1.60825e-10	4.9062e-08	PANK2
ENSG00000167614	-0.686307	0.107345	1.62142e-10	4.9062e-08	TTYH1
ENSG00000198938	-0.972466	0.152118	1.62852e-10	4.9062e-08	MT-CO3
ENSG00000157212	0.495912	0.0778614	1.90055e-10	5.64621e-08	PAXIP1
ENSG00000115204	-0.310937	0.0489098	2.05262e-10	6.01446e-08	MPV17
ENSG00000228253	-0.944279	0.148629	2.10802e-10	6.04893e-08	MT-ATP8
ENSG00000272129	-0.579924	0.0913095	2.13661e-10	6.04893e-08	AL359715.3
ENSG00000275580	-0.561497	0.0884208	2.14922e-10	6.04893e-08	AC022306.2
ENSG00000149503	0.502201	0.0794132	2.5504e-10	6.9534e-08	INCENP
ENSG00000149809	-0.502865	0.0795316	2.56801e-10	6.9534e-08	TM7SF2
ENSG00000255310	0.677215	0.107106	2.56811e-10	6.9534e-08	AF131215.5
ENSG00000120215	0.595992	0.0944239	2.75664e-10	7.31892e-08	MLANA
ENSG00000251667	1.0005	0.158532	2.77154e-10	7.31892e-08	BRCC3P1
ENSG00000106070	0.259383	0.0411425	2.89138e-10	7.54226e-08	GRB10
ENSG00000189343	0.801142	0.127201	3.01037e-10	7.75805e-08	RPS2P46
ENSG00000241973	0.33518	0.0532742	3.14227e-10	7.99848e-08	PI4KA
ENSG00000163808	0.674045	0.107165	3.17845e-10	7.99848e-08	KIF15
ENSG00000279530	1.03439	0.164536	3.24234e-10	8.00775e-08	AC092881.1
ENSG00000054654	0.367523	0.0584667	3.25701e-10	8.00775e-08	SYNE2
ENSG00000176087	-0.322064	0.0512758	3.36369e-10	8.17606e-08	SLC35A4
ENSG00000140905	-0.590507	0.0942274	3.68476e-10	8.85584e-08	GCSH
ENSG00000186272	0.383097	0.0612179	3.9014e-10	9.25194e-08	ZNF17
ENSG00000248791	0.929544	0.148582	3.94717e-10	9.25194e-08	AC010627.1
ENSG00000204310	-0.31187	0.0498626	3.9859e-10	9.25194e-08	AGPAT1
ENSG00000260878	-0.772979	0.123652	4.07168e-10	9.25194e-08	AC104072.1
ENSG00000108932	-0.741199	0.118587	4.0983e-10	9.25194e-08	SLC16A6
ENSG00000162434	0.419566	0.0671323	4.10909e-10	9.25194e-08	JAK1
ENSG00000017797	0.395023	0.0632239	4.15749e-10	9.2634e-08	RALBP1
ENSG00000138115	-0.884012	0.141595	4.28533e-10	9.44982e-08	CYP2C8
ENSG00000189184	0.944346	0.151354	4.39473e-10	9.59217e-08	PCDH18
ENSG00000271778	-0.796127	0.127779	4.64906e-10	9.94977e-08	AC080013.3
ENSG00000134283	0.338059	0.0542593	4.6516e-10	9.94977e-08	PPHLN1
ENSG00000272010	-0.635652	0.102161	4.90649e-10	1.03014e-07	AC100814.1
ENSG00000261671	-0.926358	0.148887	4.91232e-10	1.03014e-07	AL158211.1
ENSG00000286379	-0.687113	0.110604	5.21872e-10	1.08009e-07	AL591845.1
ENSG00000272279	-1.06944	0.172174	5.25147e-10	1.08009e-07	AL512329.2
ENSG00000157036	0.278127	0.0448068	5.39166e-10	1.08808e-07	EXOG
ENSG00000129353	-0.522755	0.0842177	5.3941e-10	1.08808e-07	SLC44A2
ENSG00000269044	-0.469106	0.0755977	5.45959e-10	1.08808e-07	AC024075.2
ENSG00000273451	0.92214	0.148629	5.4938e-10	1.08808e-07	AL031666.3
ENSG00000089154	0.321011	0.0517746	5.64021e-10	1.1051e-07	GCN1
ENSG00000260743	0.813446	0.131223	5.68307e-10	1.1051e-07	AC007823.1
ENSG00000116062	0.357114	0.0576265	5.75309e-10	1.10567e-07	MSH6
ENSG00000136098	-0.689007	0.111201	5.7894e-10	1.10567e-07	NEK3
ENSG00000175662	-0.268694	0.0433777	5.85457e-10	1.10822e-07	TOM1L2
ENSG00000176927	0.458668	0.0741287	6.11428e-10	1.14723e-07	EFCAB5
ENSG00000171160	-0.398838	0.0644757	6.17644e-10	1.14882e-07	MORN4
ENSG00000088387	0.382654	0.0620823	7.10855e-10	1.31079e-07	DOCK9
ENSG00000267041	0.426882	0.0694041	7.71528e-10	1.41051e-07	ZNF850
ENSG00000165698	-0.509553	0.0829401	8.06576e-10	1.46209e-07	SPACA9
ENSG00000183196	0.530939	0.086498	8.34808e-10	1.50055e-07	CHST6
ENSG00000186665	-0.364689	0.0594447	8.51937e-10	1.51858e-07	C17orf58
ENSG00000210196	-1.03731	0.169359	9.07392e-10	1.60406e-07	MT-TP
ENSG00000170681	0.585761	0.0956753	9.21872e-10	1.6163e-07	CAVIN4
ENSG00000286369	-0.773213	0.126438	9.63376e-10	1.67533e-07	AP002813.1
ENSG00000158373	1.11123	0.181867	9.95496e-10	1.71723e-07	HIST1H2BD
ENSG00000272602	0.372381	0.0610088	1.03622e-09	1.77318e-07	ZNF595
ENSG00000171456	0.222602	0.0365326	1.10635e-09	1.86696e-07	ASXL1
ENSG00000177311	0.57275	0.094002	1.10848e-09	1.86696e-07	ZBTB38
ENSG00000225756	-0.590412	0.0969315	1.12193e-09	1.87486e-07	DBH-AS1
ENSG00000077157	0.31171	0.0512495	1.18545e-09	1.96565e-07	PPP1R12B
ENSG00000125534	-0.569431	0.0936934	1.21993e-09	2.00725e-07	PPDPF
ENSG00000146352	0.597713	0.0984959	1.29185e-09	2.10936e-07	CLVS2
ENSG00000129535	-0.489664	0.0807125	1.30505e-09	2.11478e-07	NRL
ENSG00000247095	-0.708066	0.116764	1.32698e-09	2.13415e-07	MIR210HG
ENSG00000137822	0.412663	0.068082	1.35061e-09	2.14157e-07	TUBGCP4
ENSG00000101040	0.341906	0.0564095	1.35162e-09	2.14157e-07	ZMYND8
ENSG00000205795	-0.542901	0.0897907	1.48213e-09	2.31768e-07	CYS1
ENSG00000198727	-0.879818	0.14552	1.48444e-09	2.31768e-07	MT-CYB
ENSG00000134245	0.422755	0.0699825	1.53285e-09	2.37075e-07	WNT2B
ENSG00000138623	0.629512	0.104223	1.5406e-09	2.37075e-07	SEMA7A
ENSG00000009954	0.280549	0.0465543	1.67785e-09	2.56049e-07	BAZ1B
ENSG00000160606	-0.756699	0.125587	1.68784e-09	2.56049e-07	TLCD1
ENSG00000110011	-0.560022	0.0929884	1.71749e-09	2.58712e-07	DNAJC4
ENSG00000234338	0.638538	0.106111	1.76992e-09	2.64746e-07	AC073349.2
ENSG00000131016	0.519751	0.0864082	1.79807e-09	2.66376e-07	AKAP12
ENSG00000285476	-0.58825	0.0978226	1.81629e-09	2.66376e-07	AC139491.7
ENSG00000198899	-0.867612	0.144283	1.81818e-09	2.66376e-07	MT-ATP6
ENSG00000100445	0.425496	0.0709189	1.9762e-09	2.86685e-07	SDR39U1
ENSG00000162576	-0.548977	0.0915092	1.98361e-09	2.86685e-07	MXRA8
ENSG00000239407	0.732629	0.122146	1.99765e-09	2.86777e-07	Z68871.1
ENSG00000277692	-0.741969	0.124018	2.19379e-09	3.12835e-07	AL121583.1
ENSG00000185869	0.354071	0.0593473	2.43009e-09	3.44236e-07	ZNF829
ENSG00000263002	0.454555	0.0762723	2.52792e-09	3.55738e-07	ZNF234
ENSG00000152457	0.288948	0.0485228	2.60226e-09	3.63807e-07	DCLRE1C
ENSG00000228594	-0.628421	0.105555	2.62503e-09	3.64606e-07	FNDC10
ENSG00000203814	1.16582	0.195929	2.67819e-09	3.69591e-07	HIST2H2BF
ENSG00000265452	-0.738292	0.124153	2.73749e-09	3.75352e-07	MIR3682
ENSG00000268442	-0.64248	0.108082	2.77551e-09	3.78142e-07	AC073534.1
ENSG00000237973	-1.01041	0.170061	2.82565e-09	3.80887e-07	MTCO1P12
ENSG00000147576	-0.843985	0.142059	2.83128e-09	3.80887e-07	ADHFE1
ENSG00000144040	-0.519853	0.0875386	2.87555e-09	3.84425e-07	SFXN5
ENSG00000254990	0.580651	0.0978316	2.93472e-09	3.89898e-07	AP001781.1
ENSG00000088035	-0.362153	0.0610891	3.06145e-09	4.04225e-07	ALG6
ENSG00000150477	0.313005	0.0528571	3.18581e-09	4.18065e-07	KIAA1328
ENSG00000106069	0.541658	0.0914935	3.21596e-09	4.1914e-07	CHN2
ENSG00000198886	-0.89882	0.151846	3.2332e-09	4.1914e-07	MT-ND4
ENSG00000279727	-0.986852	0.166783	3.27939e-09	4.22567e-07	LINC02033
ENSG00000186019	0.464026	0.0784387	3.3032e-09	4.23086e-07	AC021092.1
ENSG00000273156	-0.6656	0.112554	3.34706e-09	4.26152e-07	AC124016.2
ENSG00000272506	-1.30485	0.220909	3.49e-09	4.41722e-07	AL357078.2
ENSG00000175938	-0.411983	0.0697922	3.56968e-09	4.47326e-07	ORAI3
ENSG00000143799	0.288357	0.0488573	3.59058e-09	4.47326e-07	PARP1
ENSG00000111596	0.314631	0.0533183	3.61342e-09	4.47326e-07	CNOT2
ENSG00000135643	0.476361	0.0807285	3.61792e-09	4.47326e-07	KCNMB4
ENSG00000162595	-1.07299	0.181932	3.68459e-09	4.5295e-07	DIRAS3
ENSG00000196247	0.472702	0.0802374	3.83196e-09	4.68375e-07	ZNF107
ENSG00000162755	-0.578813	0.0984069	4.0574e-09	4.93113e-07	KLHDC9
ENSG00000101745	0.440881	0.0749748	4.09319e-09	4.94651e-07	ANKRD12
ENSG00000174326	-0.695479	0.118326	4.16103e-09	5.00025e-07	SLC16A11
ENSG00000178104	0.428224	0.0728813	4.21225e-09	5.01846e-07	PDE4DIP
ENSG00000051620	0.391889	0.0667021	4.22311e-09	5.01846e-07	HEBP2
ENSG00000285996	0.705599	0.120185	4.33364e-09	5.10241e-07	AC006116.11
ENSG00000260816	-1.47747	0.251672	4.34146e-09	5.10241e-07	AC027279.1
ENSG00000100418	-0.268174	0.0457027	4.41626e-09	5.1373e-07	DESI1
ENSG00000205581	-0.46013	0.0784177	4.41918e-09	5.1373e-07	HMGN1
ENSG00000130023	-0.508831	0.0867442	4.46774e-09	5.16568e-07	ERMARD
ENSG00000145375	0.350296	0.0597529	4.56204e-09	5.21359e-07	SPATA5
ENSG00000131650	-0.914036	0.155929	4.57634e-09	5.21359e-07	KREMEN2
ENSG00000131844	-0.365055	0.0622782	4.58231e-09	5.21359e-07	MCCC2
ENSG00000085982	-0.404483	0.0690173	4.61185e-09	5.21944e-07	USP40
ENSG00000141665	-0.38484	0.0656794	4.64615e-09	5.22539e-07	FBXO15
ENSG00000118507	-0.322169	0.0550024	4.70277e-09	5.22539e-07	AKAP7
ENSG00000151461	0.368181	0.062858	4.70307e-09	5.22539e-07	UPF2
ENSG00000260583	-0.567934	0.0969678	4.71482e-09	5.22539e-07	AP000223.1
ENSG00000185813	-0.41974	0.0717799	4.98708e-09	5.44671e-07	PCYT2
ENSG00000164808	0.37004	0.0632817	4.99028e-09	5.44671e-07	SPIDR
ENSG00000236914	-0.810541	0.138614	4.99091e-09	5.44671e-07	LINC01852
ENSG00000286977	-1.13138	0.193558	5.06078e-09	5.49493e-07	Z83745.1
ENSG00000250166	-0.824704	0.141259	5.27608e-09	5.69977e-07	AC053513.1
ENSG00000228107	0.67954	0.116425	5.32412e-09	5.72276e-07	AP000692.1
ENSG00000123240	0.325686	0.0558198	5.39192e-09	5.76666e-07	OPTN
ENSG00000165632	0.366141	0.0627688	5.43882e-09	5.78788e-07	TAF3
ENSG00000176732	-0.794998	0.136315	5.47465e-09	5.79716e-07	PFN4
ENSG00000176049	0.357436	0.0613381	5.63272e-09	5.93517e-07	JAKMIP2
ENSG00000260400	-0.495387	0.0850242	5.66274e-09	5.93755e-07	AL513534.2
ENSG00000170396	0.581235	0.0997971	5.73979e-09	5.98898e-07	ZNF804A
ENSG00000213699	-0.308877	0.053051	5.80567e-09	5.9992e-07	SLC35F6
ENSG00000271275	0.750328	0.128874	5.80892e-09	5.9992e-07	AC007326.1
ENSG00000099338	-0.830549	0.142691	5.86362e-09	5.9992e-07	CATSPERG
ENSG00000240038	-0.536769	0.0922233	5.87337e-09	5.9992e-07	AMY2B
ENSG00000149599	-0.757773	0.130205	5.88982e-09	5.9992e-07	DUSP15
ENSG00000173757	0.29663	0.0509876	5.96685e-09	6.04886e-07	STAT5B
ENSG00000141252	0.253082	0.0435109	6.00831e-09	6.06216e-07	VPS53
ENSG00000096070	0.389312	0.0669473	6.05575e-09	6.08134e-07	BRPF3
ENSG00000198830	-0.304803	0.0524417	6.16495e-09	6.16207e-07	HMGN2
ENSG00000159423	-0.644136	0.110872	6.25706e-09	6.22505e-07	ALDH4A1
ENSG00000221944	-0.603438	0.104051	6.6545e-09	6.57951e-07	TIGD1
ENSG00000262484	-0.859936	0.148293	6.67486e-09	6.57951e-07	CCER2
ENSG00000125869	-0.624833	0.107836	6.86065e-09	6.71052e-07	LAMP5
ENSG00000272325	0.418433	0.0722176	6.87052e-09	6.71052e-07	NUDT3
ENSG00000230612	0.519589	0.0896986	6.9299e-09	6.73776e-07	AC004039.1
ENSG00000251188	-0.633882	0.109447	6.96814e-09	6.74428e-07	AC079140.3
ENSG00000134253	-0.546285	0.0943544	7.0505e-09	6.76881e-07	TRIM45
ENSG00000280157	-0.89634	0.15482	7.05678e-09	6.76881e-07	AL359510.2
ENSG00000157985	0.285078	0.0492613	7.16255e-09	6.8396e-07	AGAP1
ENSG00000176986	0.41805	0.072256	7.22184e-09	6.86556e-07	SEC24C
ENSG00000270557	-0.552626	0.0955609	7.33896e-09	6.94603e-07	AC013731.1
ENSG00000214140	-0.66694	0.115378	7.44847e-09	7.01863e-07	PRCD
ENSG00000223508	0.485454	0.0839941	7.48666e-09	7.02367e-07	RPL23AP53
ENSG00000145041	0.31049	0.0537553	7.64993e-09	7.1455e-07	DCAF1
ENSG00000102897	-0.384136	0.0665184	7.70066e-09	7.16162e-07	LYRM1
ENSG00000236266	0.664994	0.115202	7.81397e-09	7.23554e-07	Z98884.1
ENSG00000212907	-0.884861	0.153384	7.97772e-09	7.35532e-07	MT-ND4L
ENSG00000274031	-0.751121	0.130281	8.14722e-09	7.47936e-07	AC092140.2
ENSG00000135519	-0.702114	0.12182	8.23825e-09	7.53061e-07	KCNH3
ENSG00000226328	-0.456338	0.0792135	8.36874e-09	7.61733e-07	NUP50-DT
ENSG00000165671	0.337678	0.0586789	8.68036e-09	7.84076e-07	NSD1
ENSG00000145022	-0.474777	0.0825046	8.68751e-09	7.84076e-07	TCTA
ENSG00000272927	-0.764815	0.132925	8.73024e-09	7.84621e-07	AC107464.3
ENSG00000145248	-0.724227	0.12592	8.84695e-09	7.90343e-07	SLC10A4
ENSG00000177842	0.455043	0.0791232	8.8678e-09	7.90343e-07	ZNF620
ENSG00000184154	-0.418135	0.072772	9.14702e-09	8.11845e-07	LRTOMT
ENSG00000286873	-0.657947	0.114528	9.1995e-09	8.12532e-07	AC012306.3
ENSG00000174243	0.212833	0.0370512	9.23073e-09	8.12532e-07	DDX23
ENSG00000125877	-0.485464	0.0845345	9.31275e-09	8.16392e-07	ITPA
ENSG00000224184	-0.762845	0.132859	9.36982e-09	8.18042e-07	MIR3681HG
ENSG00000171291	0.285536	0.0497691	9.62467e-09	8.36877e-07	ZNF439
ENSG00000198712	-0.843158	0.14703	9.77404e-09	8.46424e-07	MT-CO2
ENSG00000270890	0.915075	0.159621	9.87942e-09	8.521e-07	AL049844.2
ENSG00000144674	0.467956	0.0816479	9.96091e-09	8.55678e-07	GOLGA4
ENSG00000180921	-0.949096	0.16562	1.0009e-08	8.56372e-07	FAM83H
ENSG00000149177	-0.385698	0.0673239	1.01028e-08	8.60951e-07	PTPRJ
ENSG00000164576	0.336322	0.0587231	1.02068e-08	8.66361e-07	SAP30L
ENSG00000025039	0.442618	0.0773577	1.05457e-08	8.91591e-07	RRAGD
ENSG00000279148	0.662383	0.115799	1.06448e-08	8.96428e-07	AC126474.1
ENSG00000175575	-0.60585	0.105973	1.08394e-08	9.09238e-07	PAAF1
ENSG00000277224	1.27913	0.223849	1.10194e-08	9.15643e-07	HIST1H2BF
ENSG00000272914	-0.627293	0.109785	1.10447e-08	9.15643e-07	AL359532.1
ENSG00000267534	-0.500964	0.0876775	1.10538e-08	9.15643e-07	S1PR2
ENSG00000286782	-0.75061	0.131382	1.1087e-08	9.15643e-07	AL355377.3
ENSG00000118007	0.597738	0.104669	1.12474e-08	9.24896e-07	STAG1
ENSG00000213799	0.391236	0.0685157	1.12867e-08	9.24896e-07	ZNF845
ENSG00000169087	-0.320552	0.0561433	1.13288e-08	9.24896e-07	HSPBAP1
ENSG00000197054	-0.580559	0.10173	1.15077e-08	9.31635e-07	ZNF763
ENSG00000169231	-0.642745	0.112634	1.1533e-08	9.31635e-07	THBS3
ENSG00000124215	0.422726	0.0740845	1.15664e-08	9.31635e-07	CDH26
ENSG00000128534	0.451134	0.0790735	1.16175e-08	9.31635e-07	LSM8
ENSG00000113269	0.274661	0.0481433	1.16291e-08	9.31635e-07	RNF130
ENSG00000204929	-0.65314	0.114602	1.20359e-08	9.60627e-07	AC007389.1
ENSG00000164366	0.320104	0.0562097	1.23504e-08	9.82062e-07	CCDC127
ENSG00000273367	-0.936595	0.164533	1.25242e-08	9.92192e-07	AL355472.3
ENSG00000100890	0.35731	0.0628099	1.27973e-08	1.01009e-06	PRORP
ENSG00000244405	-0.584947	0.102861	1.29457e-08	1.01534e-06	ETV5
ENSG00000145888	1.04461	0.183719	1.3013e-08	1.01534e-06	GLRA1
ENSG00000054523	0.332877	0.0585466	1.30295e-08	1.01534e-06	KIF1B
ENSG00000110031	-0.511427	0.089955	1.30537e-08	1.01534e-06	LPXN
ENSG00000103404	0.504622	0.0887794	1.31582e-08	1.01976e-06	USP31
ENSG00000122507	0.346515	0.0609776	1.32609e-08	1.02269e-06	BBS9
ENSG00000198888	-0.842495	0.148267	1.32916e-08	1.02269e-06	MT-ND1
ENSG00000171603	0.256536	0.0451802	1.36226e-08	1.0444e-06	CLSTN1
ENSG00000089505	0.505167	0.0890303	1.39415e-08	1.06493e-06	CMTM1
ENSG00000198743	1.06163	0.187126	1.40028e-08	1.06493e-06	SLC5A3
ENSG00000056097	0.376453	0.0663649	1.40751e-08	1.06493e-06	ZFR
ENSG00000122786	0.248042	0.0437286	1.40896e-08	1.06493e-06	CALD1
ENSG00000140265	0.242631	0.0428065	1.44392e-08	1.08751e-06	ZSCAN29
ENSG00000026652	0.290288	0.0512324	1.46085e-08	1.09641e-06	AGPAT4
ENSG00000166091	-0.765716	0.135192	1.47956e-08	1.10534e-06	CMTM5
ENSG00000231528	-0.996059	0.175873	1.48309e-08	1.10534e-06	FAM225A
ENSG00000232859	-0.901607	0.159329	1.52456e-08	1.1323e-06	LYRM9
ENSG00000164675	0.634317	0.112162	1.55503e-08	1.14737e-06	IQUB
ENSG00000084731	0.395516	0.069937	1.55558e-08	1.14737e-06	KIF3C
ENSG00000140829	0.243409	0.0430668	1.58686e-08	1.16364e-06	DHX38
ENSG00000168036	0.361667	0.0639923	1.58852e-08	1.16364e-06	CTNNB1
ENSG00000233894	-0.56893	0.100694	1.60352e-08	1.17062e-06	AC105271.1
ENSG00000287868	-0.947964	0.167874	1.63381e-08	1.18868e-06	AL355377.4
ENSG00000229344	-0.902715	0.159894	1.64516e-08	1.19288e-06	MTCO2P12
ENSG00000088538	0.252513	0.044735	1.65521e-08	1.19611e-06	DOCK3
ENSG00000224812	-0.719503	0.12757	1.69974e-08	1.22415e-06	TMEM72-AS1
ENSG00000149380	-0.950855	0.168652	1.72074e-08	1.23512e-06	P4HA3
ENSG00000230896	-0.411861	0.0731178	1.77262e-08	1.2681e-06	AL604028.1
ENSG00000103490	-0.477929	0.0848688	1.78761e-08	1.27133e-06	PYCARD
ENSG00000205309	-0.555071	0.0985697	1.78901e-08	1.27133e-06	NT5M
ENSG00000103540	0.352233	0.0625687	1.80699e-08	1.27985e-06	CCP110
ENSG00000223963	0.794513	0.141152	1.8148e-08	1.28114e-06	THAP12P8
ENSG00000172175	0.294007	0.0522581	1.84386e-08	1.29119e-06	MALT1
ENSG00000279349	-0.491941	0.08744	1.84395e-08	1.29119e-06	AC092692.1
ENSG00000271830	-0.788859	0.140223	1.84714e-08	1.29119e-06	AC012213.4
ENSG00000143469	0.487974	0.0867933	1.88482e-08	1.31324e-06	SYT14
ENSG00000177485	0.482135	0.0857703	1.89605e-08	1.31677e-06	ZBTB33
ENSG00000286689	-1.1586	0.206156	1.90918e-08	1.31759e-06	AC090946.1
ENSG00000272733	-0.914196	0.162668	1.90955e-08	1.31759e-06	AP000345.2
ENSG00000171723	-0.411705	0.0733423	1.98311e-08	1.36252e-06	GPHN
ENSG00000134899	0.478577	0.0852609	1.98741e-08	1.36252e-06	ERCC5
ENSG00000102908	0.585057	0.104259	2.00511e-08	1.37026e-06	NFAT5
ENSG00000102038	0.325426	0.0580149	2.03077e-08	1.38338e-06	SMARCA1
ENSG00000172765	0.530715	0.094663	2.06628e-08	1.4031e-06	TMCC1
ENSG00000273372	0.788905	0.140853	2.13241e-08	1.43908e-06	SFTPD-AS1
ENSG00000100242	0.315289	0.0562928	2.13272e-08	1.43908e-06	SUN2
ENSG00000104059	-0.3488	0.0622961	2.15508e-08	1.4496e-06	FAM189A1
ENSG00000248100	1.43188	0.255782	2.16764e-08	1.45347e-06	AC087257.1
ENSG00000206559	-0.488336	0.0872497	2.18103e-08	1.45789e-06	ZCWPW2
ENSG00000211459	-0.800784	0.143126	2.20659e-08	1.46538e-06	MT-RNR1
ENSG00000270021	-0.840061	0.150158	2.21236e-08	1.46538e-06	AC026691.1
ENSG00000234329	0.886085	0.158386	2.21279e-08	1.46538e-06	AL604028.2
ENSG00000163960	0.288032	0.051499	2.23222e-08	1.47368e-06	UBXN7
ENSG00000268573	0.477511	0.0854135	2.26317e-08	1.48951e-06	AC011815.1
ENSG00000224204	-0.971512	0.173804	2.27445e-08	1.49235e-06	PHEX-AS1
ENSG00000177479	0.251154	0.0449455	2.29739e-08	1.49861e-06	ARIH2
ENSG00000093167	-0.24008	0.042964	2.298e-08	1.49861e-06	LRRFIP2
ENSG00000183833	-0.629702	0.112712	2.31242e-08	1.50342e-06	MAATS1
ENSG00000275066	0.250347	0.0448157	2.32173e-08	1.5049e-06	SYNRG
ENSG00000141298	0.292451	0.0523962	2.38403e-08	1.5366e-06	SSH2
ENSG00000112294	-0.250418	0.0448659	2.385e-08	1.5366e-06	ALDH5A1
ENSG00000145907	0.301461	0.054019	2.39629e-08	1.53924e-06	G3BP1
ENSG00000127080	0.503013	0.0901521	2.41073e-08	1.54388e-06	IPPK
ENSG00000151093	-0.285253	0.0511762	2.49031e-08	1.59008e-06	OXSM
ENSG00000167272	-0.377259	0.0677306	2.54745e-08	1.61742e-06	POP5
ENSG00000001461	0.404732	0.0726635	2.54825e-08	1.61742e-06	NIPAL3
ENSG00000247271	-0.582418	0.104582	2.56216e-08	1.62144e-06	ZBED5-AS1
ENSG00000108306	0.227425	0.0408538	2.5946e-08	1.63712e-06	FBXL20
ENSG00000134575	-0.460039	0.082678	2.63318e-08	1.65658e-06	ACP2
ENSG00000279865	-0.617742	0.111047	2.65336e-08	1.66438e-06	AC006511.3
ENSG00000136146	-0.244762	0.0440402	2.73349e-08	1.70905e-06	MED4
ENSG00000091136	-0.524332	0.094351	2.74056e-08	1.70905e-06	LAMB1
ENSG00000176834	-0.364669	0.0656267	2.749e-08	1.70934e-06	VSIG10
ENSG00000198723	-0.733501	0.132016	2.7576e-08	1.70971e-06	TEX45
ENSG00000271828	0.555164	0.100029	2.85586e-08	1.76552e-06	AC008937.3
ENSG00000046647	-0.334315	0.0602419	2.86432e-08	1.76564e-06	GEMIN8
ENSG00000095787	0.416831	0.0751518	2.91417e-08	1.79121e-06	WAC
ENSG00000102984	0.374473	0.0675555	2.97023e-08	1.82044e-06	ZNF821
ENSG00000183856	-1.59705	0.288373	3.05699e-08	1.86826e-06	IQGAP3
ENSG00000272732	-0.482283	0.0870939	3.06804e-08	1.86967e-06	AC004982.1
ENSG00000088340	-0.620945	0.112254	3.1733e-08	1.92832e-06	FER1L4
ENSG00000287032	0.613322	0.110929	3.22127e-08	1.95192e-06	AC018647.3
ENSG00000177614	0.325744	0.0589402	3.26345e-08	1.9719e-06	PGBD5
ENSG00000182903	0.344485	0.0623512	3.29652e-08	1.98627e-06	ZNF721
ENSG00000262877	-0.865264	0.156697	3.35395e-08	2.01519e-06	AC110285.2
ENSG00000108771	-0.402242	0.0729208	3.46509e-08	2.07614e-06	DHX58
ENSG00000109606	0.373149	0.0676672	3.49824e-08	2.09015e-06	DHX15
ENSG00000198840	-0.831335	0.15078	3.51613e-08	2.09499e-06	MT-ND3
ENSG00000214039	-1.01113	0.183423	3.53632e-08	2.10117e-06	LINC02418
ENSG00000151445	-0.298893	0.0542311	3.55856e-08	2.10852e-06	VIPAS39
ENSG00000198786	-0.808524	0.146758	3.60374e-08	2.12836e-06	MT-ND5
ENSG00000146540	-0.528924	0.0960149	3.61353e-08	2.12836e-06	C7orf50
ENSG00000150457	0.508673	0.0923455	3.62189e-08	2.12836e-06	LATS2
ENSG00000251595	-0.762837	0.138588	3.70547e-08	2.17151e-06	ABCA11P
ENSG00000181191	0.328084	0.0596195	3.73475e-08	2.18269e-06	PJA1
ENSG00000245573	-0.596289	0.108378	3.75621e-08	2.18925e-06	BDNF-AS
ENSG00000257218	0.297791	0.0541309	3.7697e-08	2.19114e-06	GATC
ENSG00000241839	-0.591665	0.107574	3.79643e-08	2.2007e-06	PLEKHO2
ENSG00000100348	-0.323464	0.0588303	3.83563e-08	2.21741e-06	TXN2
ENSG00000169057	0.296183	0.053883	3.86772e-08	2.22435e-06	MECP2
ENSG00000132768	-0.274258	0.0498981	3.87698e-08	2.22435e-06	DPH2
ENSG00000120334	0.362089	0.0658789	3.87883e-08	2.22435e-06	CENPL
ENSG00000158062	-0.551698	0.100414	3.92399e-08	2.24056e-06	UBXN11
ENSG00000272576	-0.633958	0.11539	3.92805e-08	2.24056e-06	AC027271.1
ENSG00000105357	-0.451267	0.0821508	3.94821e-08	2.24607e-06	MYH14
ENSG00000185065	0.463286	0.0843659	3.98804e-08	2.25766e-06	AC000068.1
ENSG00000236830	-0.596628	0.108654	3.99471e-08	2.25766e-06	CBR3-AS1
ENSG00000279103	-0.571875	0.104155	4.00511e-08	2.25766e-06	AC138470.1
ENSG00000156675	0.564835	0.102877	4.01081e-08	2.25766e-06	RAB11FIP1
ENSG00000109906	0.554875	0.10109	4.0445e-08	2.27065e-06	ZBTB16
ENSG00000110057	-0.535528	0.0976306	4.12885e-08	2.30273e-06	UNC93B1
ENSG00000286117	-1.22018	0.222455	4.13265e-08	2.30273e-06	AL121894.3
ENSG00000205363	-0.427319	0.0779063	4.13394e-08	2.30273e-06	INSYN1
ENSG00000182985	0.347901	0.0634506	4.18118e-08	2.323e-06	CADM1
ENSG00000278456	-1.05753	0.192895	4.19563e-08	2.32499e-06	AC015712.7
ENSG00000258708	-0.637029	0.116255	4.26364e-08	2.35418e-06	SLC25A21-AS1
ENSG00000124831	-0.233612	0.0426375	4.2768e-08	2.35418e-06	LRRFIP1
ENSG00000066185	-0.657463	0.120001	4.28226e-08	2.35418e-06	ZMYND12
ENSG00000162384	-0.38975	0.0711432	4.29234e-08	2.35418e-06	CZIB
ENSG00000112667	-0.55033	0.100496	4.34752e-08	2.37629e-06	DNPH1
ENSG00000248923	-0.876818	0.160125	4.35487e-08	2.37629e-06	MTND5P11
ENSG00000188529	0.26151	0.0477774	4.41181e-08	2.40124e-06	SRSF10
ENSG00000241935	-0.611605	0.111751	4.42612e-08	2.40291e-06	HOGA1
ENSG00000119650	-0.362426	0.066253	4.49201e-08	2.42693e-06	IFT43
ENSG00000212719	0.436228	0.0797449	4.49306e-08	2.42693e-06	LINC02693
ENSG00000153820	0.543142	0.0993022	4.51095e-08	2.43046e-06	SPHKAP
ENSG00000143811	-0.35491	0.0649021	4.5412e-08	2.44061e-06	PYCR2
ENSG00000009780	-0.425262	0.0777753	4.55568e-08	2.44226e-06	FAM76A
ENSG00000139974	-0.392102	0.0717341	4.60188e-08	2.46085e-06	SLC38A6
ENSG00000140463	-0.357408	0.0653998	4.62968e-08	2.46385e-06	BBS4
ENSG00000249330	-0.78418	0.143493	4.63052e-08	2.46385e-06	AC095060.1
ENSG00000166337	-0.355092	0.0649857	4.65111e-08	2.46866e-06	TAF10
ENSG00000125967	-0.480685	0.087999	4.69748e-08	2.47807e-06	NECAB3
ENSG00000112981	-0.641219	0.117391	4.70168e-08	2.47807e-06	NME5
ENSG00000204186	0.597038	0.109304	4.70358e-08	2.47807e-06	ZDBF2
ENSG00000102796	-0.578988	0.106029	4.74435e-08	2.49335e-06	DHRS12
ENSG00000146416	-0.311685	0.057083	4.75591e-08	2.49335e-06	AIG1
ENSG00000179988	0.333636	0.061131	4.82285e-08	2.52227e-06	PSTK
ENSG00000186732	-1.21048	0.221877	4.87925e-08	2.54554e-06	MPPED1
ENSG00000007372	0.426874	0.078257	4.90352e-08	2.54592e-06	PAX6
ENSG00000158792	-0.591746	0.108482	4.90379e-08	2.54592e-06	SPATA2L
ENSG00000100722	0.264043	0.0484148	4.93146e-08	2.55409e-06	ZC3H14
ENSG00000213839	0.447797	0.082124	4.96122e-08	2.5633e-06	TMX2P1
ENSG00000122696	0.365911	0.0671175	4.98635e-08	2.57007e-06	SLC25A51
ENSG00000135686	0.196699	0.0360879	5.02109e-08	2.57331e-06	KLHL36
ENSG00000275131	0.479378	0.0879526	5.02549e-08	2.57331e-06	AC241952.1
ENSG00000196189	-0.720344	0.132166	5.02872e-08	2.57331e-06	SEMA4A
ENSG00000255823	-1.01379	0.186037	5.05321e-08	2.57867e-06	MTRNR2L8
ENSG00000261678	-0.36982	0.0678685	5.0633e-08	2.57867e-06	SCRT1
ENSG00000114739	0.306634	0.0562889	5.10813e-08	2.59532e-06	ACVR2B
ENSG00000204228	-0.824396	0.151394	5.16986e-08	2.62046e-06	HSD17B8
ENSG00000155254	-0.576687	0.105915	5.18555e-08	2.6222e-06	MARVELD1
ENSG00000140521	0.297923	0.0547241	5.2072e-08	2.62694e-06	POLG
ENSG00000106348	0.542542	0.0997549	5.36554e-08	2.70045e-06	IMPDH1
ENSG00000128266	0.31168	0.057331	5.43379e-08	2.72838e-06	GNAZ
ENSG00000196323	0.342587	0.0630338	5.4806e-08	2.74544e-06	ZBTB44
ENSG00000144647	0.27492	0.0506117	5.57459e-08	2.78543e-06	POMGNT2
ENSG00000137210	-0.374125	0.0688799	5.58648e-08	2.78543e-06	TMEM14B
ENSG00000175414	0.284953	0.0524765	5.63204e-08	2.80024e-06	ARL10
ENSG00000135829	0.30266	0.0557408	5.64237e-08	2.80024e-06	DHX9
ENSG00000128311	-0.707186	0.130305	5.72596e-08	2.83514e-06	TST
ENSG00000183530	0.331904	0.0612	5.85191e-08	2.88469e-06	PRR14L
ENSG00000244738	-1.25383	0.231196	5.85299e-08	2.88469e-06	AC026316.3
ENSG00000206172	-1.26189	0.232784	5.93184e-08	2.91683e-06	HBA1
ENSG00000113356	-0.299613	0.0552782	5.95664e-08	2.9223e-06	POLR3G
ENSG00000265688	-0.616748	0.113808	5.98756e-08	2.93075e-06	MAFG-DT
ENSG00000100211	-0.465992	0.0860016	6.01328e-08	2.93662e-06	CBY1
ENSG00000132275	0.231843	0.0428031	6.07735e-08	2.96115e-06	RRP8
ENSG00000075073	0.57169	0.105577	6.13198e-08	2.97666e-06	TACR2
ENSG00000134452	0.24499	0.0452448	6.13701e-08	2.97666e-06	FBH1
ENSG00000163867	-0.222411	0.0410786	6.15389e-08	2.97809e-06	ZMYM6
ENSG00000109805	0.708784	0.131049	6.35368e-08	3.06784e-06	NCAPG
ENSG00000123505	0.421548	0.0779702	6.42578e-08	3.09566e-06	AMD1
ENSG00000285979	0.553562	0.10243	6.50688e-08	3.12769e-06	AC009090.6
ENSG00000119669	0.327386	0.0605855	6.52768e-08	3.13065e-06	IRF2BPL
ENSG00000286736	-1.40297	0.25967	6.55713e-08	3.13545e-06	AC005753.2
ENSG00000151503	0.301082	0.0557287	6.56701e-08	3.13545e-06	NCAPD3
ENSG00000269028	-0.909	0.168268	6.58718e-08	3.13808e-06	MTRNR2L12
ENSG00000188895	0.260454	0.0482222	6.62285e-08	3.14764e-06	MSL1
ENSG00000286064	0.482791	0.0893934	6.63668e-08	3.14764e-06	AL035413.2
ENSG00000273712	0.527416	0.0977565	6.84482e-08	3.23918e-06	AL021997.2
ENSG00000279970	-0.468703	0.0869229	6.96119e-08	3.28697e-06	AC023024.2
ENSG00000256667	-0.454478	0.0843171	7.04176e-08	3.31769e-06	KLRA1P
ENSG00000168795	0.289958	0.053836	7.20634e-08	3.38777e-06	ZBTB5
ENSG00000072501	0.34222	0.063554	7.2562e-08	3.40373e-06	SMC1A
ENSG00000280000	-1.23716	0.229822	7.32027e-08	3.42596e-06	AC009135.2
ENSG00000198520	-0.61654	0.114542	7.34017e-08	3.42596e-06	ARMH1
ENSG00000274290	1.02627	0.190672	7.35163e-08	3.42596e-06	HIST1H2BE
ENSG00000173992	-0.428099	0.0795641	7.42552e-08	3.45286e-06	CCS
ENSG00000115419	0.463228	0.0861175	7.48915e-08	3.4749e-06	GLS
ENSG00000237298	-0.486116	0.0903826	7.51417e-08	3.47896e-06	TTN-AS1
ENSG00000155085	0.342667	0.0637495	7.64938e-08	3.53392e-06	AK9
ENSG00000139410	-0.911936	0.169689	7.69389e-08	3.54179e-06	SDSL
ENSG00000165630	0.385057	0.0716514	7.69954e-08	3.54179e-06	PRPF18
ENSG00000157450	0.414908	0.0772189	7.7379e-08	3.55071e-06	RNF111
ENSG00000185477	0.551708	0.102685	7.75213e-08	3.55071e-06	GPRIN3
ENSG00000265491	0.370261	0.0689214	7.77728e-08	3.55462e-06	RNF115
ENSG00000272824	-0.617844	0.115055	7.87532e-08	3.59175e-06	AC245100.6
ENSG00000163617	-0.570488	0.106267	7.94283e-08	3.61483e-06	CCDC191
ENSG00000145990	0.359227	0.0669208	7.9636e-08	3.61659e-06	GFOD1
ENSG00000255062	-0.439746	0.0819346	8.00385e-08	3.62239e-06	AP001318.2
ENSG00000005238	-0.376368	0.0701299	8.01813e-08	3.62239e-06	FAM214B
ENSG00000256894	0.463704	0.0864069	8.02718e-08	3.62239e-06	AC022509.3
ENSG00000256229	0.315873	0.0589098	8.23137e-08	3.70672e-06	ZNF486
ENSG00000260317	-0.60735	0.113289	8.27404e-08	3.7181e-06	AC009812.4
ENSG00000104524	-0.663663	0.123864	8.41449e-08	3.77019e-06	PYCR3
ENSG00000138640	0.31683	0.0591345	8.4252e-08	3.77019e-06	FAM13A
ENSG00000176533	-0.320983	0.0599703	8.68085e-08	3.87648e-06	GNG7
ENSG00000220323	0.769776	0.143838	8.71351e-08	3.88296e-06	HIST2H2BD
ENSG00000251369	0.385612	0.0720688	8.76575e-08	3.89812e-06	ZNF550
ENSG00000236276	0.909021	0.170053	9.01657e-08	4.00134e-06	NDP-AS1
ENSG00000272619	-0.577412	0.108209	9.49803e-08	4.20627e-06	AC093673.2
ENSG00000077522	-0.589179	0.110476	9.65531e-08	4.26293e-06	ACTN2
ENSG00000266904	-0.590192	0.110675	9.67843e-08	4.26293e-06	LINC00663
ENSG00000276250	-0.888879	0.166693	9.69035e-08	4.26293e-06	AC127024.6
ENSG00000248092	-0.216562	0.0406143	9.70568e-08	4.26293e-06	NNT-AS1
ENSG00000019995	0.619648	0.116241	9.78292e-08	4.28805e-06	ZRANB1
ENSG00000119946	0.579834	0.108812	9.88799e-08	4.32524e-06	CNNM1
ENSG00000256148	-1.01351	0.190405	1.02101e-07	4.45701e-06	AP000763.2
ENSG00000144579	-0.498444	0.0936599	1.0272e-07	4.47492e-06	CTDSP1
ENSG00000198744	-1.02796	0.19324	1.03992e-07	4.51306e-06	MTCO3P12
ENSG00000112763	0.352537	0.0662718	1.04018e-07	4.51306e-06	BTN2A1
ENSG00000153363	-0.750314	0.141063	1.04349e-07	4.51594e-06	LINC00467
ENSG00000135945	0.413554	0.0777547	1.04506e-07	4.51594e-06	REV1
ENSG00000139351	0.575236	0.108171	1.04993e-07	4.52783e-06	SYCP3
ENSG00000256538	0.735326	0.138287	1.05277e-07	4.53092e-06	AC046130.2
ENSG00000104824	0.18843	0.035446	1.0608e-07	4.55308e-06	HNRNPL
ENSG00000271396	0.517666	0.0973833	1.06217e-07	4.55308e-06	AC091167.4
ENSG00000120925	-0.236981	0.044589	1.06778e-07	4.56796e-06	RNF170
ENSG00000234177	-0.521938	0.0982405	1.07918e-07	4.60753e-06	LINC01114
ENSG00000225630	-1.18927	0.223922	1.08977e-07	4.64346e-06	MTND2P28
ENSG00000164011	-0.428167	0.0806274	1.0936e-07	4.64503e-06	ZNF691
ENSG00000104332	0.588807	0.11088	1.09448e-07	4.64503e-06	SFRP1
ENSG00000196821	0.380637	0.0717136	1.10998e-07	4.69743e-06	ILRUN
ENSG00000254081	-1.49573	0.28183	1.11311e-07	4.69743e-06	LINC01299
ENSG00000025800	0.347606	0.0654974	1.11342e-07	4.69743e-06	KPNA6
ENSG00000237513	0.66228	0.124841	1.12681e-07	4.74459e-06	AC007384.1
ENSG00000133678	-0.248155	0.0468036	1.14505e-07	4.81191e-06	TMEM254
ENSG00000153446	-0.562366	0.106074	1.14756e-07	4.813e-06	C16orf89
ENSG00000154124	0.372541	0.0702825	1.15408e-07	4.83028e-06	OTULIN
ENSG00000214376	-0.764501	0.144238	1.1562e-07	4.83028e-06	VSTM5
ENSG00000260196	-0.491499	0.0927467	1.16201e-07	4.84512e-06	AC124798.1
ENSG00000112739	0.372788	0.0703781	1.17763e-07	4.90068e-06	PRPF4B
ENSG00000136485	0.261927	0.0494553	1.18213e-07	4.90985e-06	DCAF7
ENSG00000198453	0.234822	0.0443469	1.18938e-07	4.93038e-06	ZNF568
ENSG00000226174	-0.537558	0.101544	1.19771e-07	4.9553e-06	TEX22
ENSG00000272509	-0.562298	0.10623	1.202e-07	4.95549e-06	AC087752.4
ENSG00000149743	-0.545586	0.103074	1.20238e-07	4.95549e-06	TRPT1
ENSG00000261716	0.77312	0.14609	1.2093e-07	4.97442e-06	HIST2H2BC
ENSG00000203910	-0.585565	0.110658	1.21221e-07	4.97679e-06	C1orf146
ENSG00000164190	0.298336	0.0563911	1.21994e-07	4.99896e-06	NIPBL
ENSG00000214575	-0.364946	0.0689969	1.22779e-07	5.02151e-06	CPEB1
ENSG00000267541	-0.928667	0.175616	1.23631e-07	5.04669e-06	MTCO2P2
ENSG00000166432	-0.578201	0.10939	1.25243e-07	5.09139e-06	ZMAT1
ENSG00000255458	-0.524213	0.0991791	1.25347e-07	5.09139e-06	AC108471.2
ENSG00000283674	-0.475749	0.0900121	1.2544e-07	5.09139e-06	AC068587.4
ENSG00000287200	-0.584397	0.110636	1.27671e-07	5.17212e-06	AC022506.2
ENSG00000180155	-0.406384	0.0769436	1.28076e-07	5.17874e-06	LYNX1
ENSG00000082146	-0.310021	0.0587073	1.28632e-07	5.19139e-06	STRADB
ENSG00000162512	-0.514853	0.0975052	1.29e-07	5.19643e-06	SDC3
ENSG00000255561	-0.478519	0.0906529	1.30188e-07	5.22749e-06	FDXACB1
ENSG00000075340	0.347614	0.0658586	1.3047e-07	5.22749e-06	ADD2
ENSG00000100614	0.496112	0.0939938	1.30504e-07	5.22749e-06	PPM1A
ENSG00000168679	0.480497	0.091042	1.3078e-07	5.22875e-06	SLC16A4
ENSG00000112983	0.186927	0.0354242	1.31449e-07	5.24572e-06	BRD8
ENSG00000168566	0.417866	0.079211	1.32496e-07	5.27536e-06	SNRNP48
ENSG00000261520	-0.609856	0.115618	1.32921e-07	5.27536e-06	DLGAP1-AS5
ENSG00000272645	-0.52609	0.0997383	1.32969e-07	5.27536e-06	GTF2IP20
ENSG00000181222	0.325864	0.0617821	1.33179e-07	5.27536e-06	POLR2A
ENSG00000198742	0.208113	0.0394744	1.34878e-07	5.32491e-06	SMURF1
ENSG00000058272	0.426047	0.0808136	1.34963e-07	5.32491e-06	PPP1R12A
ENSG00000157734	-0.529051	0.100357	1.35176e-07	5.32491e-06	SNX22
ENSG00000164048	0.28551	0.0541681	1.35814e-07	5.34017e-06	ZNF589
ENSG00000163320	0.434568	0.0824639	1.36579e-07	5.3604e-06	CGGBP1
ENSG00000164151	0.329445	0.0625248	1.37151e-07	5.37299e-06	ICE1
ENSG00000286242	0.768637	0.1459	1.37731e-07	5.38291e-06	AC018797.3
ENSG00000148158	0.392997	0.0746105	1.38435e-07	5.38291e-06	SNX30
ENSG00000153902	-0.578465	0.109823	1.38491e-07	5.38291e-06	LGI4
ENSG00000224731	-1.44543	0.27443	1.38644e-07	5.38291e-06	AC016716.2
ENSG00000152465	0.267421	0.0507727	1.38662e-07	5.38291e-06	NMT2
ENSG00000120832	-0.292832	0.0556109	1.39642e-07	5.41113e-06	MTERF2
ENSG00000284747	0.694558	0.132007	1.42857e-07	5.52568e-06	AL034417.4
ENSG00000146414	0.623231	0.118466	1.43401e-07	5.53674e-06	SHPRH
ENSG00000183814	0.446657	0.0849154	1.44041e-07	5.54209e-06	LIN9
ENSG00000256771	0.435128	0.0827239	1.44058e-07	5.54209e-06	ZNF253
ENSG00000198763	-0.791805	0.15055	1.44521e-07	5.54991e-06	MT-ND2
ENSG00000132122	-0.467936	0.0889831	1.45075e-07	5.56119e-06	SPATA6
ENSG00000161544	-0.492552	0.0937362	1.48296e-07	5.67002e-06	CYGB
ENSG00000090097	-0.476502	0.090685	1.48444e-07	5.67002e-06	PCBP4
ENSG00000069493	-0.535598	0.101944	1.48974e-07	5.68014e-06	CLEC2D
ENSG00000170325	0.355147	0.0676055	1.49451e-07	5.68817e-06	PRDM10
ENSG00000232448	0.646766	0.123132	1.4994e-07	5.69665e-06	AL354824.2
ENSG00000112029	0.493242	0.0939118	1.5031e-07	5.69708e-06	FBXO5
ENSG00000266017	-0.80751	0.153754	1.50484e-07	5.69708e-06	MIR4477B
ENSG00000108439	-0.327396	0.0623427	1.50825e-07	5.69992e-06	PNPO
ENSG00000141027	0.304567	0.0580032	1.51383e-07	5.7109e-06	NCOR1
ENSG00000247627	-0.89691	0.170877	1.53048e-07	5.76356e-06	MTND4P12
ENSG00000204347	-0.784864	0.149578	1.54421e-07	5.80502e-06	BTBD17
ENSG00000242759	-0.400402	0.0763172	1.5498e-07	5.81581e-06	LINC00882
ENSG00000087274	0.149581	0.0285143	1.55585e-07	5.8283e-06	ADD1
ENSG00000164754	0.333198	0.0635253	1.56187e-07	5.84061e-06	RAD21
ENSG00000154102	-0.908038	0.173188	1.57915e-07	5.89494e-06	C16orf74
ENSG00000143786	-0.415772	0.0793068	1.58352e-07	5.90095e-06	CNIH3
ENSG00000136935	-0.232925	0.0444347	1.58889e-07	5.91068e-06	GOLGA1
ENSG00000146215	-0.665786	0.127023	1.59308e-07	5.91597e-06	CRIP3
ENSG00000117281	0.650802	0.124176	1.59736e-07	5.91736e-06	CD160
ENSG00000166478	0.280622	0.0535459	1.59899e-07	5.91736e-06	ZNF143
ENSG00000136297	-0.679579	0.129794	1.6424e-07	6.06751e-06	MMD2
ENSG00000260852	0.596085	0.113868	1.65081e-07	6.08807e-06	FBXL19-AS1
ENSG00000207955	-1.05902	0.202328	1.65749e-07	6.10218e-06	AL359091.1
ENSG00000179058	-0.929348	0.177568	1.66087e-07	6.10413e-06	C9orf50
ENSG00000169129	0.519714	0.0993108	1.66598e-07	6.1124e-06	AFAP1L2
ENSG00000174718	0.354487	0.0677694	1.68795e-07	6.1824e-06	RESF1
ENSG00000132199	-0.685168	0.13101	1.69618e-07	6.19917e-06	ENOSF1
ENSG00000106077	-0.473188	0.0904818	1.69832e-07	6.19917e-06	ABHD11
ENSG00000121101	0.493418	0.0943915	1.71947e-07	6.26565e-06	TEX14
ENSG00000286757	-0.447481	0.0856232	1.73055e-07	6.29299e-06	AL137139.2
ENSG00000272990	-0.548361	0.104931	1.73305e-07	6.29299e-06	AC084036.1
ENSG00000068078	-0.649804	0.12435	1.7358e-07	6.29299e-06	FGFR3
ENSG00000151067	0.359829	0.0688643	1.73972e-07	6.29655e-06	CACNA1C
ENSG00000101306	-0.874244	0.167328	1.74396e-07	6.30125e-06	MYLK2
ENSG00000214029	0.538408	0.103058	1.74792e-07	6.3049e-06	ZNF891
ENSG00000170004	0.305591	0.0585187	1.76893e-07	6.36087e-06	CHD3
ENSG00000100906	0.433429	0.0829995	1.76939e-07	6.36087e-06	NFKBIA
ENSG00000226891	-0.981579	0.187991	1.77569e-07	6.36366e-06	LINC01359
ENSG00000201839	-1.02317	0.195963	1.77711e-07	6.36366e-06	SNORD114-3
ENSG00000280660	0.711454	0.136272	1.7812e-07	6.36366e-06	AL157396.1
ENSG00000085224	0.455285	0.0872068	1.78206e-07	6.36366e-06	ATRX
ENSG00000250479	-0.466367	0.089347	1.79182e-07	6.38785e-06	CHCHD10
ENSG00000180878	0.660967	0.126683	1.81364e-07	6.45488e-06	C11orf42
ENSG00000235051	-1.15121	0.22068	1.82171e-07	6.47283e-06	AL357497.1
ENSG00000172053	-0.318965	0.0611479	1.82549e-07	6.47548e-06	QARS
ENSG00000277449	-0.522451	0.100179	1.83661e-07	6.50416e-06	CEBPB-AS1
ENSG00000116157	-0.386092	0.0740473	1.84687e-07	6.52969e-06	GPX7
ENSG00000156515	0.275653	0.0528842	1.86427e-07	6.58034e-06	HK1
ENSG00000114127	0.355132	0.0681379	1.86863e-07	6.58484e-06	XRN1
ENSG00000198736	-0.413362	0.0793303	1.88191e-07	6.62073e-06	MSRB1
ENSG00000174579	0.313488	0.0601729	1.89053e-07	6.64013e-06	MSL2
ENSG00000132423	-0.326063	0.0626146	1.91433e-07	6.71271e-06	COQ3
ENSG00000165185	0.388827	0.0746826	1.92544e-07	6.72995e-06	KIAA1958
ENSG00000167210	0.882552	0.169513	1.92554e-07	6.72995e-06	LOXHD1
ENSG00000237004	0.335494	0.0644634	1.94615e-07	6.78372e-06	ZNRF2P1
ENSG00000144451	-0.332366	0.0638638	1.94727e-07	6.78372e-06	SPAG16
ENSG00000135766	0.656557	0.126179	1.95714e-07	6.80702e-06	EGLN1
ENSG00000113810	0.608886	0.117038	1.96671e-07	6.82332e-06	SMC4
ENSG00000109794	-0.427346	0.0821454	1.9682e-07	6.82332e-06	FAM149A
ENSG00000167637	0.282967	0.0543985	1.9743e-07	6.83338e-06	ZNF283
ENSG00000228444	-0.811926	0.15612	1.98602e-07	6.86284e-06	AL137244.1
ENSG00000134343	-1.67087	0.321366	2.0005e-07	6.90171e-06	ANO3
ENSG00000135469	-0.273261	0.0525616	2.00501e-07	6.90614e-06	COQ10A
ENSG00000279852	0.570997	0.109843	2.01136e-07	6.91689e-06	AC083964.2
ENSG00000170899	-0.329816	0.0634647	2.02702e-07	6.95955e-06	GSTA4
ENSG00000205544	-0.617332	0.118798	2.03098e-07	6.96195e-06	TMEM256
ENSG00000244187	-0.423489	0.0815075	2.03944e-07	6.97979e-06	TMEM141
ENSG00000153201	0.401532	0.0772953	2.04956e-07	7.0032e-06	RANBP2
ENSG00000038382	0.288353	0.0555125	2.054e-07	7.0072e-06	TRIO
ENSG00000177640	-0.403778	0.0777419	2.06015e-07	7.01698e-06	CASC2
ENSG00000272702	-0.65597	0.12631	2.06581e-07	7.02505e-06	AC010913.1
ENSG00000147548	0.245031	0.0471989	2.08672e-07	7.08491e-06	NSD3
ENSG00000134072	0.238786	0.0460004	2.0922e-07	7.09227e-06	CAMK1
ENSG00000177688	0.725004	0.139676	2.09597e-07	7.09379e-06	SUMO4
ENSG00000136842	0.398033	0.0766993	2.10833e-07	7.12436e-06	TMOD1
ENSG00000278616	0.58175	0.112122	2.11918e-07	7.14973e-06	BEND3P3
ENSG00000178802	-0.381332	0.073506	2.12828e-07	7.16494e-06	MPI
ENSG00000169925	0.253659	0.0488973	2.13039e-07	7.16494e-06	BRD3
ENSG00000174791	-0.593134	0.114345	2.13423e-07	7.1666e-06	RIN1
ENSG00000156958	0.402355	0.0775752	2.14127e-07	7.17895e-06	GALK2
ENSG00000170836	0.362987	0.0700163	2.16808e-07	7.25748e-06	PPM1D
ENSG00000158113	-0.484265	0.0934166	2.17252e-07	7.26097e-06	LRRC43
ENSG00000135525	0.26362	0.0508563	2.17624e-07	7.26207e-06	MAP7
ENSG00000184056	-0.472489	0.091179	2.19523e-07	7.30984e-06	VPS33B
ENSG00000118263	0.293882	0.0567141	2.19739e-07	7.30984e-06	KLF7
ENSG00000274211	0.342214	0.066075	2.22864e-07	7.40225e-06	SOCS7
ENSG00000163050	0.487229	0.0940878	2.23732e-07	7.41958e-06	COQ8A
ENSG00000242689	0.633264	0.122318	2.25238e-07	7.45795e-06	CNTF
ENSG00000124766	0.377042	0.0728731	2.29187e-07	7.56073e-06	SOX4
ENSG00000160439	-0.294203	0.0568628	2.29258e-07	7.56073e-06	RDH13
ENSG00000010292	0.229317	0.0443235	2.29505e-07	7.56073e-06	NCAPD2
ENSG00000179029	-0.316497	0.0611766	2.29756e-07	7.56073e-06	TMEM107
ENSG00000276740	-0.777151	0.150277	2.32278e-07	7.63198e-06	AL445649.1
ENSG00000067369	0.51224	0.099068	2.33353e-07	7.65555e-06	TP53BP1
ENSG00000197381	0.300542	0.0581432	2.35364e-07	7.70347e-06	ADARB1
ENSG00000007255	-0.603923	0.116839	2.35534e-07	7.70347e-06	TRAPPC6A
ENSG00000278535	-0.4874	0.0943484	2.39205e-07	7.79691e-06	DHRS11
ENSG00000259291	-0.764944	0.148078	2.39376e-07	7.79691e-06	ZNF710-AS1
ENSG00000114346	0.433166	0.0838536	2.39484e-07	7.79691e-06	ECT2
ENSG00000286176	0.815641	0.157925	2.40781e-07	7.82028e-06	AC116317.1
ENSG00000175348	-0.243382	0.0471248	2.40933e-07	7.82028e-06	TMEM9B
ENSG00000198910	0.288709	0.055915	2.42569e-07	7.86145e-06	L1CAM
ENSG00000205913	-0.62142	0.120369	2.43504e-07	7.8798e-06	SRRM2-AS1
ENSG00000153561	0.416327	0.0806642	2.4532e-07	7.92658e-06	RMND5A
ENSG00000103260	-0.513161	0.0994395	2.46243e-07	7.94439e-06	METRN
ENSG00000185915	0.563598	0.109237	2.47744e-07	7.98077e-06	KLHL34
ENSG00000116539	0.374906	0.0726899	2.50125e-07	8.04539e-06	ASH1L
ENSG00000109113	-0.609701	0.118234	2.51311e-07	8.07138e-06	RAB34
ENSG00000114023	-0.350652	0.0680044	2.51868e-07	8.07714e-06	FAM162A
ENSG00000160124	-0.42631	0.0827159	2.55109e-07	8.16884e-06	CCDC58
ENSG00000231074	0.328012	0.0636468	2.55499e-07	8.1691e-06	HCG18
ENSG00000100109	0.276071	0.0535922	2.58665e-07	8.25799e-06	TFIP11
ENSG00000119401	0.491999	0.0955156	2.59125e-07	8.26035e-06	TRIM32
ENSG00000137845	0.325647	0.0632253	2.5968e-07	8.26571e-06	ADAM10
ENSG00000071889	-0.333299	0.0647231	2.61012e-07	8.29576e-06	FAM3A
ENSG00000204120	0.237756	0.0461791	2.62502e-07	8.33038e-06	GIGYF2
ENSG00000117222	0.39782	0.0772723	2.6288e-07	8.33038e-06	RBBP5
ENSG00000141349	-0.384152	0.0746224	2.63355e-07	8.33307e-06	G6PC3
ENSG00000166546	-0.510223	0.0991263	2.64401e-07	8.35382e-06	BEAN1
ENSG00000237310	-0.461748	0.0897312	2.66241e-07	8.39956e-06	AC008267.5
ENSG00000135457	-0.18288	0.0355496	2.68431e-07	8.45616e-06	TFCP2
ENSG00000196511	-0.390136	0.0758537	2.70005e-07	8.49323e-06	TPK1
ENSG00000145715	0.354594	0.0689483	2.70524e-07	8.49707e-06	RASA1
ENSG00000103061	0.254062	0.0494052	2.71249e-07	8.50737e-06	SLC7A6OS
ENSG00000188536	-1.36634	0.265747	2.72561e-07	8.53598e-06	HBA2
ENSG00000197180	-0.527126	0.102601	2.78255e-07	8.70156e-06	AC244090.1
ENSG00000258904	0.44503	0.086635	2.79405e-07	8.71446e-06	AL157871.5
ENSG00000255517	0.491625	0.0957068	2.79482e-07	8.71446e-06	AP002748.4
ENSG00000099849	-0.52804	0.102805	2.80149e-07	8.72254e-06	RASSF7
ENSG00000163349	0.40365	0.0786041	2.81806e-07	8.76138e-06	HIPK1
ENSG00000214135	0.339407	0.0660993	2.82426e-07	8.7679e-06	AC132008.2
ENSG00000274020	-0.405793	0.0790348	2.83108e-07	8.77634e-06	LINC01138
ENSG00000278053	0.217354	0.042342	2.84706e-07	8.8021e-06	DDX52
ENSG00000286248	0.55477	0.108073	2.84762e-07	8.8021e-06	AC069209.2
ENSG00000101474	0.357708	0.0697266	2.89505e-07	8.9358e-06	APMAP
ENSG00000167258	0.32991	0.0643279	2.91957e-07	8.99849e-06	CDK12
ENSG00000109320	0.239194	0.046645	2.92882e-07	9.01403e-06	NFKB1
ENSG00000249863	0.487057	0.0950251	2.96658e-07	9.11712e-06	AC021106.1
ENSG00000104154	0.309839	0.0604681	2.99104e-07	9.17909e-06	SLC30A4
ENSG00000198695	-0.775028	0.151333	3.0337e-07	9.29669e-06	MT-ND6
ENSG00000172292	0.903474	0.176499	3.07362e-07	9.40553e-06	CERS6
ENSG00000182504	0.343545	0.0671431	3.11088e-07	9.50595e-06	CEP97
ENSG00000266964	-0.733404	0.14342	3.15957e-07	9.64097e-06	FXYD1
ENSG00000170500	0.458306	0.0896399	3.1751e-07	9.67455e-06	LONRF2
ENSG00000108387	-0.423663	0.0828741	3.18537e-07	9.68105e-06	SEPTIN4
ENSG00000153237	-0.369029	0.0721876	3.18628e-07	9.68105e-06	CCDC148
ENSG00000047230	-0.248571	0.0486459	3.22487e-07	9.78438e-06	CTPS2
ENSG00000147724	0.470337	0.0920639	3.24203e-07	9.82253e-06	FAM135B
ENSG00000131711	0.461398	0.0903585	3.28532e-07	9.93961e-06	MAP1B
ENSG00000123453	-0.687345	0.134679	3.33289e-07	1.00693e-05	SARDH
ENSG00000092148	0.335977	0.065837	3.3401e-07	1.00707e-05	HECTD1
ENSG00000006534	-0.579481	0.113557	3.34278e-07	1.00707e-05	ALDH3B1
ENSG00000171634	0.27789	0.0544631	3.35455e-07	1.00755e-05	BPTF
ENSG00000224243	-0.518587	0.101644	3.36086e-07	1.00755e-05	SOX1-OT
ENSG00000092470	0.367215	0.0719749	3.36104e-07	1.00755e-05	WDR76
ENSG00000157150	-0.697867	0.136787	3.3632e-07	1.00755e-05	TIMP4
ENSG00000188064	-0.609702	0.11952	3.37426e-07	1.00945e-05	WNT7B
ENSG00000264107	-0.633548	0.124206	3.38215e-07	1.01039e-05	AC138207.2
ENSG00000134186	0.248337	0.048706	3.42028e-07	1.01924e-05	PRPF38B
ENSG00000272144	-0.878304	0.172263	3.42131e-07	1.01924e-05	AC025171.4
ENSG00000160294	0.382717	0.075074	3.43515e-07	1.02195e-05	MCM3AP
ENSG00000116337	0.231042	0.0453372	3.46767e-07	1.02877e-05	AMPD2
ENSG00000172992	-0.386189	0.0757817	3.46771e-07	1.02877e-05	DCAKD
ENSG00000169946	0.439511	0.0862532	3.47665e-07	1.02905e-05	ZFPM2
ENSG00000167216	-0.31072	0.060982	3.48226e-07	1.02905e-05	KATNAL2
ENSG00000273270	-0.49665	0.0974734	3.48309e-07	1.02905e-05	AC090114.2
ENSG00000064309	0.551824	0.108339	3.51527e-07	1.03713e-05	CDON
ENSG00000196890	0.509223	0.100022	3.55965e-07	1.04877e-05	HIST3H2BB
ENSG00000235927	0.62284	0.122385	3.59601e-07	1.05803e-05	NEXN-AS1
ENSG00000183665	0.358519	0.0704544	3.60589e-07	1.05948e-05	TRMT12
ENSG00000259563	0.562806	0.110632	3.6336e-07	1.06616e-05	AC025430.1
ENSG00000121067	0.26181	0.0514732	3.65049e-07	1.06846e-05	SPOP
ENSG00000158615	0.398662	0.0783798	3.65145e-07	1.06846e-05	PPP1R15B
ENSG00000273802	1.31142	0.257886	3.67078e-07	1.07231e-05	HIST1H2BG
ENSG00000179148	-0.603599	0.1187	3.67463e-07	1.07231e-05	ALOXE3
ENSG00000187527	-0.590509	0.116155	3.69932e-07	1.07805e-05	ATP13A5
ENSG00000187210	0.416322	0.0819133	3.72567e-07	1.08425e-05	GCNT1
ENSG00000116903	0.468597	0.0922342	3.76412e-07	1.09395e-05	EXOC8
ENSG00000031003	0.454236	0.089415	3.77256e-07	1.09491e-05	FAM13B
ENSG00000152439	0.238169	0.0468938	3.79618e-07	1.0995e-05	ZNF773
ENSG00000140025	-0.388212	0.0764381	3.79866e-07	1.0995e-05	EFCAB11
ENSG00000249119	-0.864407	0.170214	3.80738e-07	1.10054e-05	MTND6P4
ENSG00000282164	0.362787	0.0714823	3.87088e-07	1.11738e-05	PEG13
ENSG00000151466	-0.339536	0.0669062	3.87897e-07	1.11768e-05	SCLT1
ENSG00000226981	0.53437	0.105302	3.88235e-07	1.11768e-05	ABHD17AP6
ENSG00000118482	0.39045	0.0769501	3.89384e-07	1.11948e-05	PHF3
ENSG00000175193	-0.548366	0.108174	3.99283e-07	1.1464e-05	PARL
ENSG00000120129	0.629263	0.124142	4.00172e-07	1.14741e-05	DUSP1
ENSG00000284600	0.608708	0.120114	4.02543e-07	1.15071e-05	AC093390.2
ENSG00000186166	-0.453706	0.0895285	4.02596e-07	1.15071e-05	CCDC84
ENSG00000132792	0.210911	0.0416197	4.02935e-07	1.15071e-05	CTNNBL1
ENSG00000287965	0.724417	0.142977	4.04856e-07	1.15465e-05	AC018557.3
ENSG00000237854	0.273617	0.0540146	4.0707e-07	1.15942e-05	LINC00674
ENSG00000285791	-0.648922	0.128123	4.08734e-07	1.16261e-05	AC009879.3
ENSG00000213963	-0.468213	0.0924803	4.13069e-07	1.17338e-05	AC019080.1
ENSG00000174231	0.241866	0.0477885	4.16679e-07	1.18114e-05	PRPF8
ENSG00000246731	-0.63012	0.124503	4.16906e-07	1.18114e-05	AC100786.1
ENSG00000113163	0.297692	0.0588304	4.18893e-07	1.18447e-05	CERT1
ENSG00000141750	-0.387192	0.0765197	4.19188e-07	1.18447e-05	STAC2
ENSG00000175229	-0.358418	0.0708506	4.21931e-07	1.19065e-05	GAL3ST3
ENSG00000108528	-0.301207	0.0595539	4.24294e-07	1.19568e-05	SLC25A11
ENSG00000005339	0.301066	0.0595289	4.24833e-07	1.19568e-05	CREBBP
ENSG00000281376	0.562921	0.111312	4.25531e-07	1.19598e-05	ABALON
ENSG00000066422	0.424333	0.0839112	4.26058e-07	1.19598e-05	ZBTB11
ENSG00000114904	0.305953	0.0605054	4.26756e-07	1.19637e-05	NEK4
ENSG00000224963	-0.764549	0.151282	4.33089e-07	1.21253e-05	U82695.1
ENSG00000146233	0.627879	0.124293	4.38086e-07	1.22492e-05	CYP39A1
ENSG00000181513	-0.449709	0.0890387	4.4016e-07	1.22911e-05	ACBD4
ENSG00000181982	0.221411	0.0438442	4.4195e-07	1.2325e-05	CCDC149
ENSG00000279711	-0.994848	0.197022	4.43159e-07	1.23311e-05	AP004782.1
ENSG00000260011	-0.655943	0.129906	4.43321e-07	1.23311e-05	AC132938.1
ENSG00000154822	0.476102	0.0943072	4.45489e-07	1.23753e-05	PLCL2
ENSG00000262902	-0.941811	0.186588	4.47525e-07	1.24158e-05	MTCO1P40
ENSG00000110628	-0.768781	0.152343	4.50256e-07	1.24753e-05	SLC22A18
ENSG00000186230	0.291382	0.05776	4.54242e-07	1.25452e-05	ZNF749
ENSG00000167232	0.311971	0.0618424	4.54435e-07	1.25452e-05	ZNF91
ENSG00000181827	0.316406	0.062722	4.54536e-07	1.25452e-05	RFX7
ENSG00000178917	0.494938	0.0981359	4.57356e-07	1.26068e-05	ZNF852
ENSG00000278909	-1.05367	0.208963	4.59741e-07	1.26562e-05	AC007608.4
ENSG00000287516	0.424768	0.0842507	4.61385e-07	1.26753e-05	AL359764.2
ENSG00000170043	-0.308593	0.0612091	4.61619e-07	1.26753e-05	TRAPPC1
ENSG00000287808	-0.603727	0.119773	4.64131e-07	1.2713e-05	AL355999.1
ENSG00000102606	0.284495	0.0564411	4.64183e-07	1.2713e-05	ARHGEF7
ENSG00000280274	-1.43417	0.284614	4.68017e-07	1.27994e-05	AC009145.4
ENSG00000007202	0.257582	0.0511199	4.68534e-07	1.27994e-05	KIAA0100
ENSG00000140948	0.262924	0.0521855	4.69781e-07	1.28171e-05	ZCCHC14
ENSG00000274750	1.00087	0.198682	4.71587e-07	1.285e-05	HIST1H3E
ENSG00000141279	0.269234	0.0534504	4.72696e-07	1.28638e-05	NPEPPS
ENSG00000287910	-0.747809	0.148468	4.73319e-07	1.28644e-05	AC104024.4
ENSG00000270039	-0.377655	0.0749836	4.74135e-07	1.28702e-05	AC025165.5
ENSG00000265683	-0.810068	0.16088	4.77286e-07	1.29393e-05	SYPL1P2
ENSG00000104805	-0.309885	0.0615477	4.78155e-07	1.29465e-05	NUCB1
ENSG00000112941	0.222658	0.0442293	4.7989e-07	1.29771e-05	TENT4A
ENSG00000136261	-0.321103	0.0637888	4.80721e-07	1.29831e-05	BZW2
ENSG00000126804	0.402073	0.0798867	4.8278e-07	1.30223e-05	ZBTB1
ENSG00000164199	0.496242	0.0986742	4.92784e-07	1.32754e-05	ADGRV1
ENSG00000230102	-1.18214	0.235099	4.94944e-07	1.33168e-05	LINC02028
ENSG00000187266	-0.262154	0.052144	4.96887e-07	1.33393e-05	EPOR
ENSG00000266313	-0.645574	0.12841	4.97027e-07	1.33393e-05	AC026254.2
ENSG00000258559	0.363014	0.0722502	5.04982e-07	1.35358e-05	AC005519.1
ENSG00000149357	-0.334979	0.0666738	5.05663e-07	1.35371e-05	LAMTOR1
ENSG00000229931	0.554263	0.110336	5.07648e-07	1.35732e-05	AL137003.1
ENSG00000130559	0.248665	0.0495051	5.08646e-07	1.35785e-05	CAMSAP1
ENSG00000224318	-0.855591	0.17034	5.09114e-07	1.35785e-05	CHL1-AS2
ENSG00000233369	0.363953	0.0724658	5.10258e-07	1.35817e-05	GTF2IP4
ENSG00000123444	0.372985	0.0742654	5.10504e-07	1.35817e-05	KBTBD4
ENSG00000181192	-0.300079	0.0597553	5.11919e-07	1.36024e-05	DHTKD1
ENSG00000271913	-0.44579	0.088788	5.1447e-07	1.36428e-05	AL035530.2
ENSG00000160781	-0.721196	0.143643	5.14713e-07	1.36428e-05	PAQR6
ENSG00000262583	0.320406	0.0638374	5.19178e-07	1.37441e-05	TMEM231P1
ENSG00000183762	-0.449898	0.0896634	5.23128e-07	1.38315e-05	KREMEN1
ENSG00000277203	-0.52421	0.10448	5.23899e-07	1.38348e-05	F8A1
ENSG00000141198	0.360737	0.0719401	5.31962e-07	1.40203e-05	TOM1L1
ENSG00000130816	0.260376	0.0519267	5.32236e-07	1.40203e-05	DNMT1
ENSG00000198804	-0.923679	0.184223	5.33305e-07	1.40312e-05	MT-CO1
ENSG00000160703	-0.410285	0.0818685	5.40053e-07	1.41913e-05	NLRX1
ENSG00000130590	-0.488866	0.0975975	5.47145e-07	1.4347e-05	SAMD10
ENSG00000162521	0.279164	0.0557333	5.4732e-07	1.4347e-05	RBBP4
ENSG00000206527	0.286385	0.0571989	5.53358e-07	1.44876e-05	HACD2
ENSG00000127152	-1.14801	0.229319	5.55301e-07	1.45207e-05	BCL11B
ENSG00000139842	0.17611	0.035204	5.6576e-07	1.47761e-05	CUL4A
ENSG00000272871	-0.550026	0.109955	5.66551e-07	1.47787e-05	AL159169.2
ENSG00000272444	-0.736256	0.147229	5.71088e-07	1.48767e-05	AL118558.4
ENSG00000160803	0.211274	0.0422503	5.71699e-07	1.48767e-05	UBQLN4
ENSG00000137040	0.436147	0.0872244	5.72452e-07	1.48782e-05	RANBP6
ENSG00000189292	0.483372	0.0966762	5.73584e-07	1.48895e-05	ALKAL2
ENSG00000163666	-0.567766	0.113585	5.7753e-07	1.49738e-05	HESX1
ENSG00000143776	0.273031	0.0546254	5.7853e-07	1.49815e-05	CDC42BPA
ENSG00000226803	0.484297	0.0969025	5.79951e-07	1.50002e-05	ZNF451-AS1
ENSG00000165985	0.846551	0.169471	5.87612e-07	1.518e-05	C1QL3
ENSG00000103042	-0.350038	0.0700837	5.8964e-07	1.5214e-05	SLC38A7
ENSG00000087269	0.27099	0.0542745	5.94625e-07	1.53241e-05	NOP14
ENSG00000128923	0.373024	0.0747182	5.96279e-07	1.53483e-05	MINDY2
ENSG00000178057	-0.384277	0.0769838	5.98632e-07	1.53903e-05	NDUFAF3
ENSG00000174007	0.386491	0.0774401	6.01166e-07	1.54369e-05	CEP19
ENSG00000091879	0.940251	0.188489	6.08905e-07	1.56169e-05	ANGPT2
ENSG00000157219	0.534596	0.107197	6.13148e-07	1.57069e-05	HTR5A
ENSG00000100427	-0.509377	0.102156	6.15617e-07	1.57357e-05	MLC1
ENSG00000049618	0.263525	0.0528513	6.15931e-07	1.57357e-05	ARID1B
ENSG00000228925	0.457004	0.0916601	6.16864e-07	1.57357e-05	AC016722.2
ENSG00000137098	-0.422853	0.0848123	6.17215e-07	1.57357e-05	SPAG8
ENSG00000248994	-0.711922	0.142814	6.19738e-07	1.57812e-05	AC124852.1
ENSG00000159579	-0.175992	0.0353123	6.23294e-07	1.58529e-05	RSPRY1
ENSG00000240522	0.579797	0.116406	6.33193e-07	1.60782e-05	RPL7AP10
ENSG00000218739	-0.301813	0.0605968	6.33659e-07	1.60782e-05	CEBPZOS
ENSG00000151687	0.315863	0.063438	6.38848e-07	1.61907e-05	ANKAR
ENSG00000065357	-0.486402	0.0977477	6.48784e-07	1.64231e-05	DGKA
ENSG00000116667	0.364087	0.0731794	6.516e-07	1.64749e-05	C1orf21
ENSG00000100266	0.229671	0.0461802	6.58005e-07	1.66172e-05	PACSIN2
ENSG00000158636	0.251766	0.0506481	6.66489e-07	1.67964e-05	EMSY
ENSG00000125944	0.317196	0.0638114	6.66675e-07	1.67964e-05	HNRNPR
ENSG00000135423	0.449677	0.0904783	6.69547e-07	1.68181e-05	GLS2
ENSG00000286863	-0.419913	0.084495	6.70631e-07	1.68181e-05	AL513166.1
ENSG00000138079	-0.555212	0.111728	6.71809e-07	1.68181e-05	SLC3A1
ENSG00000120915	-0.349325	0.0702964	6.71873e-07	1.68181e-05	EPHX2
ENSG00000183808	0.489956	0.0985966	6.71956e-07	1.68181e-05	RBM12B
ENSG00000237289	-0.590776	0.118887	6.72252e-07	1.68181e-05	CKMT1B
ENSG00000115504	0.327425	0.0658995	6.74547e-07	1.68558e-05	EHBP1
ENSG00000275088	-0.651859	0.131221	6.77717e-07	1.69005e-05	AC026469.1
ENSG00000100796	0.221858	0.0446611	6.77917e-07	1.69005e-05	PPP4R3A
ENSG00000168785	0.311772	0.0628209	6.94562e-07	1.72953e-05	TSPAN5
ENSG00000112183	-0.992705	0.20008	6.9936e-07	1.73946e-05	RBM24
ENSG00000286856	-0.608002	0.122571	7.03516e-07	1.74776e-05	AC061708.1
ENSG00000248367	-0.636508	0.128367	7.1032e-07	1.76001e-05	AC008610.1
ENSG00000148942	-1.00308	0.202297	7.10453e-07	1.76001e-05	SLC5A12
ENSG00000058063	0.535224	0.107945	7.11072e-07	1.76001e-05	ATP11B
ENSG00000169564	0.499733	0.100791	7.11738e-07	1.76001e-05	PCBP1
ENSG00000167434	0.53825	0.108573	7.14085e-07	1.76377e-05	CA4
ENSG00000275560	0.629671	0.127066	7.21574e-07	1.77915e-05	AC008115.3
ENSG00000285966	-1.21063	0.244307	7.21973e-07	1.77915e-05	AC007686.4
ENSG00000143641	0.279324	0.0563746	7.24074e-07	1.78227e-05	GALNT2
ENSG00000182749	-0.454808	0.0918053	7.2684e-07	1.78702e-05	PAQR7
ENSG00000205683	0.292562	0.0590887	7.37437e-07	1.81081e-05	DPF3
ENSG00000131470	0.477187	0.0963813	7.38207e-07	1.81081e-05	PSMC3IP
ENSG00000232453	-0.501829	0.101415	7.48757e-07	1.83458e-05	LINC02777
ENSG00000180357	0.231598	0.0468226	7.56429e-07	1.8479e-05	ZNF609
ENSG00000229728	-0.681613	0.137804	7.56585e-07	1.8479e-05	AL136531.1
ENSG00000152782	0.460317	0.0930648	7.56784e-07	1.8479e-05	PANK1
ENSG00000231584	-0.622021	0.125765	7.57886e-07	1.84848e-05	FAHD2CP
ENSG00000167261	-0.717831	0.145156	7.60558e-07	1.85104e-05	DPEP2
ENSG00000114779	-0.494847	0.100066	7.60666e-07	1.85104e-05	ABHD14B
ENSG00000155561	0.270711	0.0547605	7.67154e-07	1.86471e-05	NUP205
ENSG00000107371	0.351767	0.071203	7.79848e-07	1.89341e-05	EXOSC3
ENSG00000101191	0.357267	0.0723304	7.83702e-07	1.896e-05	DIDO1
ENSG00000035928	0.254697	0.0515648	7.83807e-07	1.896e-05	RFC1
ENSG00000167771	-0.63246	0.128048	7.8427e-07	1.896e-05	RCOR2
ENSG00000262165	-0.687618	0.139217	7.84462e-07	1.896e-05	AC233723.1
ENSG00000066044	0.263081	0.053269	7.86355e-07	1.89721e-05	ELAVL1
ENSG00000072803	0.332503	0.0673269	7.86734e-07	1.89721e-05	FBXW11
ENSG00000217555	0.636055	0.12885	7.95816e-07	1.91461e-05	CKLF
ENSG00000276855	-0.431447	0.0874019	7.95968e-07	1.91461e-05	AC015922.3
ENSG00000203876	-0.554026	0.112238	7.96634e-07	1.91461e-05	ADD3-AS1
ENSG00000235597	-0.743369	0.150619	7.99718e-07	1.91986e-05	LINC01102
ENSG00000142449	-0.89222	0.180807	8.02886e-07	1.92531e-05	FBN3
ENSG00000114902	-0.391163	0.0792833	8.06728e-07	1.93235e-05	SPCS1
ENSG00000154957	-0.379906	0.0770249	8.12867e-07	1.94464e-05	ZNF18
ENSG00000165030	0.639744	0.129711	8.13674e-07	1.94464e-05	NFIL3
ENSG00000255423	0.672839	0.136433	8.15368e-07	1.94651e-05	EBLN2
ENSG00000087206	0.257923	0.0523274	8.26402e-07	1.97065e-05	UIMC1
ENSG00000231064	-0.561815	0.113996	8.29246e-07	1.97523e-05	AC234582.1
ENSG00000261646	0.607042	0.1232	8.33701e-07	1.98209e-05	AC093849.1
ENSG00000168306	-0.370233	0.07514	8.33978e-07	1.98209e-05	ACOX2
ENSG00000103657	0.282618	0.0573665	8.36998e-07	1.98706e-05	HERC1
ENSG00000181544	0.383123	0.0777706	8.37933e-07	1.98707e-05	FANCB
ENSG00000185482	-0.546347	0.110979	8.52333e-07	2.01898e-05	STAC3
ENSG00000148814	-0.265536	0.0539485	8.56517e-07	2.02665e-05	LRRC27
ENSG00000162572	-0.432629	0.0879175	8.61677e-07	2.0366e-05	SCNN1D
ENSG00000083544	-0.256548	0.0521396	8.63669e-07	2.03723e-05	TDRD3
ENSG00000116191	0.394903	0.0802589	8.63845e-07	2.03723e-05	RALGPS2
ENSG00000283913	0.594735	0.120886	8.66347e-07	2.04088e-05	AL512662.2
ENSG00000273759	-0.649909	0.132167	8.77369e-07	2.06457e-05	AL117379.1
ENSG00000140365	-0.455414	0.0926199	8.78697e-07	2.06542e-05	COMMD4
ENSG00000142207	0.306468	0.0623369	8.81894e-07	2.07066e-05	URB1
ENSG00000131475	-0.326465	0.0664107	8.83976e-07	2.07327e-05	VPS25
ENSG00000233937	0.320302	0.0651619	8.85624e-07	2.07486e-05	AC008443.1
ENSG00000108950	0.598083	0.121702	8.90825e-07	2.08477e-05	FAM20A
ENSG00000157514	0.358876	0.0730466	8.97049e-07	2.09704e-05	TSC22D3
ENSG00000124177	0.3126	0.0636444	9.03013e-07	2.10867e-05	CHD6
ENSG00000169884	-1.61232	0.328506	9.19913e-07	2.1458e-05	WNT10B
ENSG00000272905	-0.513177	0.104575	9.23619e-07	2.1513e-05	AC018648.1
ENSG00000090612	-0.352735	0.0718825	9.24286e-07	2.1513e-05	ZNF268
ENSG00000249679	-0.352821	0.0719056	9.26108e-07	2.15265e-05	AC106897.1
ENSG00000210082	-0.935135	0.190589	9.26878e-07	2.15265e-05	MT-RNR2
ENSG00000100360	-0.396853	0.0808924	9.29789e-07	2.15707e-05	IFT27
ENSG00000120948	0.287552	0.0586301	9.36625e-07	2.17058e-05	TARDBP
ENSG00000260495	-0.507532	0.103488	9.37762e-07	2.17086e-05	AC009148.1
ENSG00000108055	0.340093	0.0693538	9.40332e-07	2.17445e-05	SMC3
ENSG00000273314	-0.569207	0.116087	9.42469e-07	2.17495e-05	AC005229.4
ENSG00000161395	-0.448683	0.091507	9.42581e-07	2.17495e-05	PGAP3
ENSG00000228492	0.588697	0.12008	9.46169e-07	2.18088e-05	RAB11FIP1P1
ENSG00000271967	-0.500524	0.102112	9.49922e-07	2.18697e-05	AL583856.2
ENSG00000139344	0.492385	0.100455	9.50857e-07	2.18697e-05	AMDHD1
ENSG00000166816	-0.553156	0.112896	9.59939e-07	2.20328e-05	LDHD
ENSG00000187678	-0.56065	0.114426	9.60008e-07	2.20328e-05	SPRY4
ENSG00000080561	0.687758	0.14039	9.63689e-07	2.20936e-05	MID2
ENSG00000198908	0.584995	0.119438	9.68741e-07	2.21856e-05	BHLHB9
ENSG00000167113	-0.428569	0.0875081	9.7075e-07	2.2195e-05	COQ4
ENSG00000136731	0.204083	0.041672	9.71228e-07	2.2195e-05	UGGT1
ENSG00000029363	0.310901	0.0634879	9.73033e-07	2.22126e-05	BCLAF1
ENSG00000131018	0.407043	0.0831378	9.78054e-07	2.23009e-05	SYNE1
ENSG00000197372	0.386936	0.0790339	9.78986e-07	2.23009e-05	ZNF675
ENSG00000063322	-0.436886	0.0892453	9.81365e-07	2.23313e-05	MED29
ENSG00000174306	0.21234	0.0433813	9.84402e-07	2.23494e-05	ZHX3
ENSG00000177685	-0.625951	0.127886	9.85026e-07	2.23494e-05	CRACR2B
ENSG00000171132	0.394368	0.0805771	9.8658e-07	2.23494e-05	PRKCE
ENSG00000259767	0.573041	0.117083	9.86588e-07	2.23494e-05	AC022558.1
ENSG00000230551	0.446179	0.091166	9.87386e-07	2.23494e-05	AC021078.1
ENSG00000101290	0.340814	0.0696565	9.94202e-07	2.24799e-05	CDS2
ENSG00000213073	0.516652	0.1056	9.95403e-07	2.24833e-05	AL353625.1
ENSG00000257621	-0.322642	0.0659499	9.96987e-07	2.24942e-05	PSMA3-AS1
ENSG00000107317	-0.697122	0.142501	9.9799e-07	2.24942e-05	PTGDS
ENSG00000204217	0.356078	0.0728348	1.01431e-06	2.28381e-05	BMPR2
ENSG00000177627	-0.649085	0.132779	1.01627e-06	2.2858e-05	C12orf54
ENSG00000117724	0.743359	0.15212	1.02566e-06	2.3029e-05	CENPF
ENSG00000213988	0.347134	0.0710381	1.02602e-06	2.3029e-05	ZNF90
ENSG00000101236	0.388044	0.0794305	1.03256e-06	2.31515e-05	RNF24
ENSG00000237212	-1.01687	0.208163	1.03431e-06	2.31663e-05	AL449403.1
ENSG00000119979	-0.210877	0.0431701	1.0354e-06	2.31666e-05	DENND10
ENSG00000140848	-0.407126	0.0833532	1.03772e-06	2.31943e-05	CPNE2
ENSG00000225447	0.566494	0.116009	1.04392e-06	2.33084e-05	RPS15AP10
ENSG00000270001	-0.743995	0.152402	1.05131e-06	2.34489e-05	AL121894.2
ENSG00000147316	0.235387	0.0482197	1.05249e-06	2.34508e-05	MCPH1
ENSG00000111266	0.310159	0.0635437	1.05533e-06	2.34896e-05	DUSP16
ENSG00000106804	-0.523417	0.107261	1.06159e-06	2.36044e-05	C5
ENSG00000108559	0.206254	0.0422754	1.06724e-06	2.37053e-05	NUP88
ENSG00000101363	-0.285573	0.0585475	1.07364e-06	2.38228e-05	MANBAL
ENSG00000165275	0.180033	0.0369173	1.07905e-06	2.39179e-05	TRMT10B
ENSG00000176463	0.249699	0.0512134	1.08449e-06	2.40136e-05	SLCO3A1
ENSG00000168495	0.223651	0.045876	1.08748e-06	2.4055e-05	POLR3D
ENSG00000181038	-0.364523	0.0748022	1.09825e-06	2.42348e-05	METTL23
ENSG00000166747	0.194177	0.0398472	1.09896e-06	2.42348e-05	AP1G1
ENSG00000200714	-0.420172	0.0862239	1.09901e-06	2.42348e-05	Y_RNA
ENSG00000107020	-0.422713	0.0867659	1.10542e-06	2.43511e-05	PLGRKT
ENSG00000127870	0.410157	0.0842137	1.11352e-06	2.45044e-05	RNF6
ENSG00000260643	0.353119	0.0725354	1.12598e-06	2.4743e-05	AC092718.3
ENSG00000254726	0.509236	0.104606	1.12668e-06	2.4743e-05	MEX3A
ENSG00000184524	-0.481091	0.0988441	1.13206e-06	2.48357e-05	CEND1
ENSG00000154127	0.458882	0.0942988	1.1373e-06	2.49251e-05	UBASH3B
ENSG00000160218	0.509294	0.104665	1.13922e-06	2.49329e-05	TRAPPC10
ENSG00000253671	-0.874325	0.179692	1.14058e-06	2.49329e-05	AC027117.1
ENSG00000287578	-0.473501	0.0973163	1.14116e-06	2.49329e-05	AL034348.1
ENSG00000138722	1.13361	0.233053	1.14948e-06	2.50892e-05	MMRN1
ENSG00000174460	0.468266	0.096339	1.1703e-06	2.55175e-05	ZCCHC12
ENSG00000170312	-0.528902	0.108931	1.20159e-06	2.6173e-05	CDK1
ENSG00000279090	-0.568196	0.117052	1.20865e-06	2.63002e-05	AP000843.1
ENSG00000078699	0.180273	0.0371504	1.21906e-06	2.64996e-05	CBFA2T2
ENSG00000258844	-1.06382	0.21925	1.22173e-06	2.6507e-05	AL162511.1
ENSG00000172795	0.303794	0.0626114	1.22187e-06	2.6507e-05	DCP2
ENSG00000256069	-0.582825	0.12014	1.22714e-06	2.65942e-05	A2MP1
ENSG00000158445	0.357007	0.0736027	1.23177e-06	2.66676e-05	KCNB1
ENSG00000101940	-0.276182	0.0569442	1.2343e-06	2.66953e-05	WDR13
ENSG00000141627	0.268465	0.0553742	1.24583e-06	2.69174e-05	DYM
ENSG00000130529	-0.421448	0.0869568	1.25573e-06	2.71039e-05	TRPM4
ENSG00000146757	0.481714	0.0994121	1.26211e-06	2.72143e-05	ZNF92
ENSG00000133030	0.235112	0.0485266	1.26597e-06	2.72494e-05	MPRIP
ENSG00000226352	0.472735	0.0975722	1.26629e-06	2.72494e-05	PSPC1-AS2
ENSG00000254783	0.341098	0.0704146	1.27162e-06	2.73366e-05	AP003084.1
ENSG00000036530	-0.378182	0.0780817	1.27627e-06	2.74091e-05	CYP46A1
ENSG00000246451	0.396854	0.0819583	1.28446e-06	2.75574e-05	AL049840.2
ENSG00000089199	0.549001	0.113421	1.29578e-06	2.77723e-05	CHGB
ENSG00000069188	-0.534228	0.110388	1.30133e-06	2.78634e-05	SDK2
ENSG00000164344	-0.720881	0.148965	1.30309e-06	2.78731e-05	KLKB1
ENSG00000233509	-0.421845	0.0871859	1.30854e-06	2.79609e-05	ZNF197-AS1
ENSG00000197191	-0.600272	0.124068	1.30981e-06	2.79609e-05	CYSRT1
ENSG00000120071	0.234725	0.0485224	1.31519e-06	2.80477e-05	KANSL1
ENSG00000180902	-0.493693	0.102132	1.33911e-06	2.85294e-05	D2HGDH
ENSG00000249412	0.624756	0.129275	1.34658e-06	2.866e-05	AC010285.1
ENSG00000257433	-0.430923	0.0891784	1.3507e-06	2.87191e-05	AC004241.1
ENSG00000287617	-0.726757	0.15044	1.35934e-06	2.88702e-05	AC092902.6
ENSG00000125686	0.316772	0.0655763	1.36136e-06	2.88702e-05	MED1
ENSG00000125875	0.187202	0.0387541	1.36185e-06	2.88702e-05	TBC1D20
ENSG00000213197	-0.918165	0.19011	1.36765e-06	2.89526e-05	AC012066.1
ENSG00000145332	0.421979	0.0873746	1.36845e-06	2.89526e-05	KLHL8
ENSG00000143889	0.34858	0.0721956	1.37719e-06	2.91089e-05	HNRNPLL
ENSG00000117697	0.16148	0.0334519	1.3844e-06	2.92323e-05	NSL1
ENSG00000232176	-0.671465	0.139119	1.38919e-06	2.93044e-05	AL161909.1
ENSG00000278611	-0.737815	0.152872	1.39064e-06	2.93063e-05	ZNF426-DT
ENSG00000169994	-1.06524	0.220756	1.39708e-06	2.94024e-05	MYO7B
ENSG00000278576	-0.377109	0.0781526	1.39795e-06	2.94024e-05	AL162171.3
ENSG00000110148	-0.459281	0.0952052	1.40624e-06	2.95476e-05	CCKBR
ENSG00000277831	-0.707246	0.146614	1.40811e-06	2.95536e-05	AL138960.1
ENSG00000279207	0.593776	0.123096	1.40929e-06	2.95536e-05	AC015813.6
ENSG00000148444	-0.317658	0.0658914	1.42891e-06	2.99357e-05	COMMD3
ENSG00000174721	-0.415675	0.0862352	1.43382e-06	3.00091e-05	FGFBP3
ENSG00000124795	0.372329	0.0772516	1.43776e-06	3.00623e-05	DEK
ENSG00000253948	-0.404974	0.084037	1.44278e-06	3.01378e-05	VPS13B-DT
ENSG00000185219	0.235435	0.0488662	1.45043e-06	3.0268e-05	ZNF445
ENSG00000143157	0.280298	0.0581875	1.4562e-06	3.03588e-05	POGK
ENSG00000164414	-0.40182	0.0834238	1.46014e-06	3.04113e-05	SLC35A1
ENSG00000064490	-0.368408	0.0765135	1.47242e-06	3.06371e-05	RFXANK
ENSG00000171790	0.683228	0.141962	1.48868e-06	3.09456e-05	SLFNL1
ENSG00000188690	-0.331325	0.0688539	1.49423e-06	3.10173e-05	UROS
ENSG00000227467	-1.20032	0.249449	1.49504e-06	3.10173e-05	LINC01537
ENSG00000164967	-0.377788	0.0785244	1.50106e-06	3.11122e-05	RPP25L
ENSG00000116761	-0.315941	0.0656758	1.50461e-06	3.11556e-05	CTH
ENSG00000242861	-0.620318	0.128967	1.51003e-06	3.12374e-05	AL591895.1
ENSG00000154898	0.597814	0.12431	1.51657e-06	3.13425e-05	CCDC144CP
ENSG00000267565	0.441244	0.0917667	1.52201e-06	3.14245e-05	AC011477.3
ENSG00000279879	-0.858872	0.17867	1.53184e-06	3.15679e-05	AC091152.4
ENSG00000277075	0.959725	0.19965	1.53191e-06	3.15679e-05	HIST1H2AE
ENSG00000166793	-0.376004	0.0782258	1.53485e-06	3.15982e-05	YPEL4
ENSG00000100246	-0.297925	0.0619855	1.53696e-06	3.1611e-05	DNAL4
ENSG00000124772	-0.599755	0.124789	1.53875e-06	3.16148e-05	CPNE5
ENSG00000189157	-0.599716	0.124786	1.5401e-06	3.16148e-05	FAM47E
ENSG00000132570	-0.370441	0.077095	1.54753e-06	3.1737e-05	PCBD2
ENSG00000101868	0.158754	0.0330411	1.54946e-06	3.17462e-05	POLA1
ENSG00000285664	-0.544997	0.113448	1.55582e-06	3.18117e-05	AL139317.5
ENSG00000169100	-0.363797	0.0757317	1.55709e-06	3.18117e-05	SLC25A6
ENSG00000152455	0.256901	0.0534791	1.55712e-06	3.18117e-05	SUV39H2
ENSG00000174738	0.451012	0.0939183	1.56952e-06	3.20344e-05	NR1D2
ENSG00000113456	0.360298	0.075033	1.57195e-06	3.20535e-05	RAD1
ENSG00000136457	-0.664665	0.138445	1.57935e-06	3.21736e-05	CHAD
ENSG00000213593	-0.235261	0.0490059	1.58139e-06	3.21846e-05	TMX2
ENSG00000157077	0.444873	0.0926751	1.58391e-06	3.22052e-05	ZFYVE9
ENSG00000232040	0.46123	0.0960954	1.58894e-06	3.22767e-05	ZBED9
ENSG00000198246	-0.416501	0.08678	1.59059e-06	3.22795e-05	SLC29A3
ENSG00000163872	0.191097	0.039843	1.6166e-06	3.27764e-05	YEATS2
ENSG00000168807	0.371951	0.0775575	1.62024e-06	3.2819e-05	SNTB2
ENSG00000196422	-0.346304	0.072228	1.63008e-06	3.29872e-05	PPP1R26
ENSG00000163444	0.351598	0.0733698	1.65018e-06	3.33578e-05	TMEM183A
ENSG00000134046	0.293313	0.0612116	1.65299e-06	3.33578e-05	MBD2
ENSG00000182566	-1.0551	0.220196	1.65431e-06	3.33578e-05	CLEC4G
ENSG00000139970	0.336427	0.0702119	1.65463e-06	3.33578e-05	RTN1
ENSG00000165156	0.356851	0.0744915	1.66371e-06	3.35092e-05	ZHX1
ENSG00000242299	0.321795	0.0671872	1.67176e-06	3.36396e-05	AC073861.1
ENSG00000168175	-0.155984	0.0325719	1.67701e-06	3.37135e-05	MAPK1IP1L
ENSG00000204396	-0.567573	0.118561	1.69135e-06	3.39699e-05	VWA7
ENSG00000080503	0.252548	0.052783	1.71289e-06	3.43704e-05	SMARCA2
ENSG00000104325	-0.325877	0.0681142	1.71607e-06	3.44019e-05	DECR1
ENSG00000080823	-0.222709	0.046564	1.72823e-06	3.46131e-05	MOK
ENSG00000265265	0.755547	0.157983	1.73173e-06	3.46509e-05	AC233702.5
ENSG00000223459	0.751436	0.157132	1.73398e-06	3.46634e-05	TCAF1P1
ENSG00000101400	-0.547468	0.114532	1.75273e-06	3.49792e-05	SNTA1
ENSG00000271320	-0.653472	0.136714	1.75432e-06	3.49792e-05	AC091488.1
ENSG00000229043	-0.450508	0.0942525	1.75468e-06	3.49792e-05	AC091729.3
ENSG00000113812	0.344008	0.0719913	1.76636e-06	3.51464e-05	ACTR8
ENSG00000006459	0.353924	0.0740693	1.76805e-06	3.51464e-05	KDM7A
ENSG00000166073	0.317644	0.0664783	1.76903e-06	3.51464e-05	GPR176
ENSG00000006757	-0.404338	0.0846233	1.76964e-06	3.51464e-05	PNPLA4
ENSG00000056586	0.351032	0.0734713	1.77216e-06	3.51637e-05	RC3H2
ENSG00000110723	0.424921	0.0889449	1.77623e-06	3.52118e-05	EXPH5
ENSG00000240720	-0.500454	0.104798	1.79321e-06	3.55155e-05	LRRD1
ENSG00000270049	-0.506757	0.106147	1.80486e-06	3.56919e-05	AC009061.2
ENSG00000274118	-1.73508	0.36344	1.80545e-06	3.56919e-05	Y_RNA
ENSG00000080839	0.216933	0.0454444	1.80962e-06	3.57413e-05	RBL1
ENSG00000284633	-0.590667	0.123742	1.81149e-06	3.57451e-05	AL031590.1
ENSG00000149577	-0.260266	0.05454	1.82391e-06	3.59208e-05	SIDT2
ENSG00000126070	0.305073	0.0639315	1.82517e-06	3.59208e-05	AGO3
ENSG00000178719	-0.257391	0.0539395	1.82543e-06	3.59208e-05	GRINA
ENSG00000141644	0.124063	0.0260008	1.82859e-06	3.59369e-05	MBD1
ENSG00000137486	0.323488	0.0677975	1.82961e-06	3.59369e-05	ARRB1
ENSG00000114439	0.396159	0.0830404	1.83607e-06	3.5978e-05	BBX
ENSG00000260917	0.207343	0.0434635	1.83773e-06	3.5978e-05	AL158212.3
ENSG00000138802	0.25399	0.053243	1.83874e-06	3.5978e-05	SEC24B
ENSG00000166783	0.279369	0.0585642	1.83942e-06	3.5978e-05	MARF1
ENSG00000273765	-0.721351	0.151219	1.84011e-06	3.5978e-05	AC024257.4
ENSG00000076513	-0.175358	0.0367642	1.84403e-06	3.60218e-05	ANKRD13A
ENSG00000198863	0.304292	0.0638034	1.8494e-06	3.6083e-05	RUNDC1
ENSG00000154001	0.318953	0.0668795	1.85078e-06	3.6083e-05	PPP2R5E
ENSG00000287608	0.608809	0.127662	1.85223e-06	3.6083e-05	AC022137.4
ENSG00000204869	-0.458855	0.0962482	1.86607e-06	3.63196e-05	IGFL4
ENSG00000278627	-0.433465	0.0909793	1.89389e-06	3.68275e-05	AC005962.1
ENSG00000214300	-0.444627	0.0933913	1.92728e-06	3.74175e-05	SPDYE3
ENSG00000287829	-1.16988	0.245728	1.92773e-06	3.74175e-05	AC002542.6
ENSG00000172878	-0.247249	0.0519442	1.93691e-06	3.75617e-05	METAP1D
ENSG00000204311	-0.38191	0.0802517	1.94652e-06	3.77043e-05	PJVK
ENSG00000073008	0.17539	0.0368562	1.94779e-06	3.77043e-05	PVR
ENSG00000221890	0.29566	0.0621401	1.9557e-06	3.78231e-05	NPTXR
ENSG00000168818	-0.216981	0.045609	1.96081e-06	3.78878e-05	STX18
ENSG00000151322	-0.48754	0.102491	1.96565e-06	3.7947e-05	NPAS3
ENSG00000197935	-0.624994	0.1314	1.97041e-06	3.80046e-05	ZNF311
ENSG00000134982	0.472436	0.0993614	1.98719e-06	3.82938e-05	APC
ENSG00000198931	-0.491233	0.103339	1.99794e-06	3.84325e-05	APRT
ENSG00000007237	0.319904	0.0672968	1.99799e-06	3.84325e-05	GAS7
ENSG00000272316	0.355599	0.0748207	2.00733e-06	3.85484e-05	AL021368.2
ENSG00000173409	-0.276683	0.0582176	2.00844e-06	3.85484e-05	ARV1
ENSG00000153037	0.261321	0.0549862	2.00942e-06	3.85484e-05	SRP19
ENSG00000235706	-0.3767	0.0792743	2.01553e-06	3.86147e-05	DICER1-AS1
ENSG00000215067	-0.314697	0.0662273	2.01648e-06	3.86147e-05	ALOX12-AS1
ENSG00000281398	-0.479622	0.100965	2.03055e-06	3.88493e-05	SNHG4
ENSG00000169813	0.250495	0.0527788	2.07336e-06	3.96329e-05	HNRNPF
ENSG00000253854	0.437134	0.0921125	2.07838e-06	3.96933e-05	AC010834.3
ENSG00000287527	-1.1868	0.250101	2.08196e-06	3.97263e-05	AC005753.3
ENSG00000124380	0.277689	0.0585296	2.09112e-06	3.98514e-05	SNRNP27
ENSG00000237505	-0.83504	0.176009	2.09225e-06	3.98514e-05	PKN2-AS1
ENSG00000258926	-0.574827	0.121208	2.111e-06	4.01728e-05	AL355916.2
ENSG00000138614	-0.338067	0.0712933	2.11699e-06	4.0251e-05	INTS14
ENSG00000117505	0.378443	0.0798204	2.12471e-06	4.0329e-05	DR1
ENSG00000128585	0.556999	0.117481	2.12486e-06	4.0329e-05	MKLN1
ENSG00000101452	-0.293136	0.0618304	2.12693e-06	4.03325e-05	DHX35
ENSG00000125484	0.394043	0.0831263	2.13403e-06	4.04298e-05	GTF3C4
ENSG00000239828	0.590709	0.124619	2.13584e-06	4.04298e-05	AC063944.1
ENSG00000170322	0.237002	0.050006	2.14265e-06	4.05228e-05	NFRKB
ENSG00000169371	0.243367	0.0513581	2.15176e-06	4.06512e-05	SNUPN
ENSG00000146842	-0.230365	0.0486158	2.15324e-06	4.06512e-05	TMEM209
ENSG00000261056	0.483192	0.10199	2.16196e-06	4.07798e-05	AC079416.2
ENSG00000144119	-0.613643	0.129534	2.1657e-06	4.08144e-05	C1QL2
ENSG00000235888	0.704972	0.148827	2.17067e-06	4.0872e-05	AF064858.1
ENSG00000102974	0.265131	0.0559806	2.17841e-06	4.09818e-05	CTCF
ENSG00000116852	-0.416979	0.0880577	2.18743e-06	4.11152e-05	KIF21B
ENSG00000272848	-0.71506	0.151019	2.1916e-06	4.11574e-05	AL135910.1
ENSG00000215301	0.312217	0.0659426	2.194e-06	4.11663e-05	DDX3X
ENSG00000133935	-0.242913	0.0513148	2.20385e-06	4.12916e-05	ERG28
ENSG00000144028	0.205056	0.0433182	2.20453e-06	4.12916e-05	SNRNP200
ENSG00000134313	0.317343	0.0670584	2.21941e-06	4.15339e-05	KIDINS220
ENSG00000117305	-0.478275	0.101071	2.22256e-06	4.15564e-05	HMGCL
ENSG00000174939	-0.358739	0.0758161	2.22647e-06	4.15931e-05	ASPHD1
ENSG00000113916	0.334636	0.070743	2.24174e-06	4.18418e-05	BCL6
ENSG00000172771	0.456907	0.0966015	2.2473e-06	4.19091e-05	EFCAB12
ENSG00000130193	-0.415635	0.0878823	2.25129e-06	4.19469e-05	THEM6
ENSG00000008405	0.459707	0.0972185	2.26072e-06	4.20861e-05	CRY1
ENSG00000260118	-0.586655	0.124075	2.2648e-06	4.2106e-05	AL157700.1
ENSG00000158435	-0.169607	0.035873	2.26757e-06	4.2106e-05	CNOT11
ENSG00000287100	-0.888905	0.18801	2.2677e-06	4.2106e-05	AL078600.1
ENSG00000245146	0.195595	0.0413842	2.28642e-06	4.24135e-05	MALINC1
ENSG00000196233	0.328325	0.0694713	2.28925e-06	4.24135e-05	LCOR
ENSG00000196544	-0.374887	0.079325	2.29021e-06	4.24135e-05	BORCS6
ENSG00000140795	-0.825718	0.174739	2.29615e-06	4.24868e-05	MYLK3
ENSG00000196417	0.199234	0.0421652	2.30008e-06	4.25227e-05	ZNF765
ENSG00000050426	-0.4059	0.0859216	2.31166e-06	4.26998e-05	LETMD1
ENSG00000204611	0.216488	0.0458374	2.32444e-06	4.28989e-05	ZNF616
ENSG00000182132	-0.51679	0.109443	2.33536e-06	4.30503e-05	KCNIP1
ENSG00000166707	0.341781	0.0723823	2.33667e-06	4.30503e-05	ZCCHC18
ENSG00000213222	0.525156	0.111237	2.34624e-06	4.31894e-05	AC093724.1
ENSG00000268392	0.562432	0.119138	2.34856e-06	4.3195e-05	AC003682.1
ENSG00000073464	0.445583	0.0944093	2.36202e-06	4.34051e-05	CLCN4
ENSG00000177133	-0.904296	0.191635	2.37186e-06	4.35485e-05	PRDM16-DT
ENSG00000198482	0.357394	0.0757442	2.37665e-06	4.35992e-05	ZNF808
ENSG00000205726	0.2689	0.0569979	2.38503e-06	4.36828e-05	ITSN1
ENSG00000271474	-0.707736	0.150017	2.3853e-06	4.36828e-05	AC106881.1
ENSG00000107771	0.297841	0.0631616	2.41069e-06	4.40901e-05	CCSER2
ENSG00000162989	0.365217	0.077451	2.41166e-06	4.40901e-05	KCNJ3
ENSG00000183828	-0.582978	0.123658	2.42367e-06	4.42718e-05	NUDT14
ENSG00000165124	0.358178	0.0759979	2.44098e-06	4.45499e-05	SVEP1
ENSG00000116198	0.214844	0.0455874	2.44334e-06	4.45551e-05	CEP104
ENSG00000144199	-0.433251	0.091962	2.46271e-06	4.48701e-05	FAHD2B
ENSG00000237476	-0.446665	0.0948216	2.47009e-06	4.49662e-05	LINC01637
ENSG00000169814	0.270148	0.0573658	2.4866e-06	4.52283e-05	BTD
ENSG00000062650	0.259415	0.0551066	2.50766e-06	4.55725e-05	WAPL
ENSG00000143079	0.28039	0.0595895	2.53414e-06	4.60147e-05	CTTNBP2NL
ENSG00000172020	0.428204	0.0910109	2.53893e-06	4.60625e-05	GAP43
ENSG00000171811	-0.612681	0.130237	2.54664e-06	4.61633e-05	CFAP46
ENSG00000157106	0.361312	0.0768085	2.55031e-06	4.61887e-05	SMG1
ENSG00000159596	-0.295711	0.0628651	2.55236e-06	4.61887e-05	TMEM69
ENSG00000183401	-0.445757	0.0947791	2.56217e-06	4.6327e-05	CCDC159
ENSG00000137075	0.295775	0.0628985	2.57102e-06	4.64477e-05	RNF38
ENSG00000082684	-0.628878	0.13379	2.59566e-06	4.68533e-05	SEMA5B
ENSG00000119720	0.283091	0.060255	2.62438e-06	4.73317e-05	NRDE2
ENSG00000263004	-0.675966	0.143902	2.6347e-06	4.74779e-05	AC007114.1
ENSG00000135297	0.249608	0.0531488	2.64786e-06	4.76748e-05	MTO1
ENSG00000275340	0.580789	0.123675	2.65164e-06	4.77027e-05	FGD5P1
ENSG00000214367	0.2746	0.0584798	2.65772e-06	4.77719e-05	HAUS3
ENSG00000261101	0.682557	0.145499	2.71674e-06	4.87919e-05	AC234775.3
ENSG00000286292	-0.903477	0.192644	2.7337e-06	4.90552e-05	AC099343.4
ENSG00000132780	-0.23964	0.0511034	2.74121e-06	4.91488e-05	NASP
ENSG00000107815	0.27958	0.059624	2.74476e-06	4.91712e-05	TWNK
ENSG00000122952	-0.780067	0.166415	2.76584e-06	4.94741e-05	ZWINT
ENSG00000119509	0.341286	0.0728101	2.7678e-06	4.94741e-05	INVS
ENSG00000273987	-0.49079	0.104707	2.76861e-06	4.94741e-05	AC121761.2
ENSG00000120756	0.590903	0.126118	2.79506e-06	4.99051e-05	PLS1
ENSG00000228878	-0.440741	0.0940783	2.80186e-06	4.99848e-05	SEPTIN7-AS1
ENSG00000254004	0.314211	0.067079	2.81068e-06	5.00748e-05	ZNF260
ENSG00000272556	-0.746451	0.159358	2.81159e-06	5.00748e-05	GTF2IP13
ENSG00000250903	-0.411616	0.0879009	2.8308e-06	5.03395e-05	GMDS-DT
ENSG00000115368	-0.238157	0.0508589	2.83116e-06	5.03395e-05	WDR75
ENSG00000144331	0.279903	0.059778	2.8357e-06	5.03785e-05	ZNF385B
ENSG00000101282	-0.787931	0.168292	2.84174e-06	5.04439e-05	RSPO4
ENSG00000128606	-0.497669	0.106305	2.84747e-06	5.05036e-05	LRRC17
ENSG00000177646	-0.317425	0.0678189	2.86213e-06	5.07216e-05	ACAD9
ENSG00000213551	0.246506	0.0526707	2.86684e-06	5.07631e-05	DNAJC9
ENSG00000178722	-0.578211	0.123569	2.87932e-06	5.09093e-05	C5orf64
ENSG00000131730	-0.384539	0.0821803	2.87986e-06	5.09093e-05	CKMT2
ENSG00000287619	-0.621016	0.132736	2.88871e-06	5.10236e-05	AL021308.1
ENSG00000204967	0.472343	0.100988	2.90782e-06	5.13188e-05	PCDHA4
ENSG00000146963	-0.293139	0.0626781	2.91251e-06	5.13591e-05	LUC7L2
ENSG00000131591	-0.442628	0.0946455	2.91535e-06	5.13669e-05	C1orf159
ENSG00000150753	0.513959	0.109917	2.92671e-06	5.15246e-05	CCT5
ENSG00000111642	-0.414377	0.0886445	2.94545e-06	5.17642e-05	CHD4
ENSG00000159140	0.286971	0.0613905	2.94634e-06	5.17642e-05	SON
ENSG00000177542	-0.324851	0.0694952	2.94759e-06	5.17642e-05	SLC25A22
ENSG00000185963	0.228581	0.0489042	2.95309e-06	5.18183e-05	BICD2
ENSG00000267114	-0.506976	0.10848	2.96167e-06	5.18869e-05	AC011481.1
ENSG00000259116	0.671793	0.143747	2.96191e-06	5.18869e-05	AL049869.3
ENSG00000187902	-0.494927	0.105908	2.96595e-06	5.18869e-05	SHISA7
ENSG00000271259	-0.594299	0.127174	2.9667e-06	5.18869e-05	AC010201.1
ENSG00000113300	0.290228	0.0621115	2.97278e-06	5.19507e-05	CNOT6
ENSG00000123353	0.368415	0.0788597	2.98602e-06	5.21396e-05	ORMDL2
ENSG00000259448	-0.538108	0.115203	2.99783e-06	5.2303e-05	LINC02352
ENSG00000139998	0.395505	0.0846769	3.00096e-06	5.2315e-05	RAB15
ENSG00000198185	-0.4429	0.0948385	3.01129e-06	5.24524e-05	ZNF334
ENSG00000273142	-0.6383	0.136688	3.01541e-06	5.24813e-05	LINC02604
ENSG00000215251	0.392572	0.0840884	3.03314e-06	5.27471e-05	FASTKD5
ENSG00000163082	0.290564	0.0622431	3.03824e-06	5.27813e-05	SGPP2
ENSG00000025293	0.296183	0.0634501	3.04198e-06	5.27813e-05	PHF20
ENSG00000185518	0.409356	0.0876955	3.04251e-06	5.27813e-05	SV2B
ENSG00000170242	0.472736	0.101283	3.04928e-06	5.28367e-05	USP47
ENSG00000048649	0.30894	0.0661925	3.05191e-06	5.28367e-05	RSF1
ENSG00000205302	0.379439	0.0812988	3.05312e-06	5.28367e-05	SNX2
ENSG00000286989	-0.391103	0.0838083	3.0617e-06	5.29423e-05	AL691432.4
ENSG00000196123	-0.314744	0.0674564	3.07274e-06	5.30905e-05	KIAA0895L
ENSG00000196357	0.229995	0.0493003	3.08328e-06	5.32012e-05	ZNF565
ENSG00000104823	-0.400782	0.0859101	3.08413e-06	5.32012e-05	ECH1
ENSG00000121864	0.26596	0.0570135	3.08811e-06	5.3227e-05	ZNF639
ENSG00000204136	-0.691474	0.148277	3.11024e-06	5.35653e-05	GGTA1P
ENSG00000141434	0.91456	0.196133	3.1169e-06	5.36365e-05	MEP1B
ENSG00000067606	0.250233	0.0536659	3.11939e-06	5.36365e-05	PRKCZ
ENSG00000112406	0.38022	0.0815498	3.12501e-06	5.36899e-05	HECA
ENSG00000248527	-0.871153	0.186858	3.12994e-06	5.37314e-05	MTATP6P1
ENSG00000064652	-0.265974	0.0570543	3.13505e-06	5.37761e-05	SNX24
ENSG00000143353	-0.362627	0.0777904	3.13777e-06	5.37795e-05	LYPLAL1
ENSG00000273164	-0.656503	0.140845	3.14403e-06	5.38235e-05	DGCR10
ENSG00000138162	0.170176	0.0365098	3.14537e-06	5.38235e-05	TACC2
ENSG00000228238	0.717518	0.153986	3.16796e-06	5.41668e-05	AL096803.1
ENSG00000287085	-0.721065	0.154764	3.17553e-06	5.42388e-05	AC012066.2
ENSG00000181315	0.471559	0.101214	3.17724e-06	5.42388e-05	ZNF322
ENSG00000141497	-0.593817	0.127468	3.18429e-06	5.4269e-05	ZMYND15
ENSG00000213020	0.241737	0.0518923	3.18632e-06	5.4269e-05	ZNF611
ENSG00000056558	-0.379415	0.0814473	3.18662e-06	5.4269e-05	TRAF1
ENSG00000205704	-0.510425	0.109611	3.21317e-06	5.46763e-05	LINC00634
ENSG00000116353	-0.39251	0.0842922	3.21565e-06	5.46763e-05	MECR
ENSG00000185614	-0.55718	0.119681	3.23106e-06	5.48946e-05	INKA1
ENSG00000286220	-0.605379	0.130042	3.23554e-06	5.49271e-05	AC007546.3
ENSG00000084112	0.286381	0.0615334	3.25433e-06	5.52023e-05	SSH1
ENSG00000205464	-0.434085	0.0933034	3.28094e-06	5.56096e-05	ATP6AP1L
ENSG00000170448	0.269792	0.0579966	3.28951e-06	5.57107e-05	NFXL1
ENSG00000273483	-0.679339	0.146068	3.30577e-06	5.59417e-05	AL354760.1
ENSG00000125459	-0.378132	0.0813293	3.32918e-06	5.62934e-05	MSTO1
ENSG00000230876	-0.888343	0.191082	3.33521e-06	5.63508e-05	LINC00486
ENSG00000005486	-0.318558	0.0685415	3.35706e-06	5.66753e-05	RHBDD2
ENSG00000010219	-0.314155	0.0676018	3.36577e-06	5.67774e-05	DYRK4
ENSG00000266910	-0.575876	0.123946	3.38161e-06	5.69998e-05	AC008507.1
ENSG00000198668	0.299877	0.064556	3.39725e-06	5.72182e-05	CALM1
ENSG00000172775	-0.159676	0.0343786	3.40696e-06	5.73367e-05	FAM192A
ENSG00000176148	0.469955	0.101217	3.43272e-06	5.77248e-05	TCP11L1
ENSG00000215421	0.274183	0.0590654	3.45015e-06	5.79595e-05	ZNF407
ENSG00000160710	0.184754	0.0398014	3.4521e-06	5.79595e-05	ADAR
ENSG00000285106	0.476842	0.102749	3.46987e-06	5.81684e-05	AC016831.7
ENSG00000109016	-0.246615	0.0531403	3.46998e-06	5.81684e-05	DHRS7B
ENSG00000139926	0.319074	0.0687777	3.4976e-06	5.85856e-05	FRMD6
ENSG00000225361	-0.63109	0.136061	3.51323e-06	5.88013e-05	PPP1R26-AS1
ENSG00000140470	-0.409922	0.0884022	3.53491e-06	5.91179e-05	ADAMTS17
ENSG00000229122	-0.289713	0.0624811	3.53823e-06	5.91272e-05	AGBL5-IT1
ENSG00000134758	-0.220134	0.0474841	3.55312e-06	5.93296e-05	RNF138
ENSG00000259347	-1.00975	0.217817	3.55593e-06	5.93301e-05	AC087482.1
ENSG00000179051	0.314141	0.0677675	3.55967e-06	5.93463e-05	RCC2
ENSG00000267498	-0.60385	0.130275	3.56601e-06	5.94057e-05	AC007786.1
ENSG00000237945	0.534776	0.11538	3.57075e-06	5.94384e-05	LINC00649
ENSG00000152454	0.311182	0.0671447	3.57809e-06	5.95143e-05	ZNF256
ENSG00000213762	0.281163	0.0606702	3.58172e-06	5.95284e-05	ZNF134
ENSG00000259417	-0.512639	0.110638	3.59559e-06	5.96822e-05	CTXND1
ENSG00000236756	0.405744	0.0875689	3.59656e-06	5.96822e-05	DNAJC9-AS1
ENSG00000166181	0.228923	0.0494194	3.61711e-06	5.99768e-05	API5
ENSG00000249106	-0.722782	0.156042	3.62215e-06	6.00137e-05	AC097537.1
ENSG00000170581	0.209852	0.0453413	3.68732e-06	6.10463e-05	STAT2
ENSG00000271918	-0.439301	0.0949749	3.7379e-06	6.18358e-05	AC034236.2
ENSG00000133028	0.259359	0.0560742	3.74093e-06	6.18381e-05	SCO1
ENSG00000227719	-0.66181	0.143122	3.76218e-06	6.21029e-05	AC006042.1
ENSG00000228794	0.232965	0.0503808	3.76276e-06	6.21029e-05	LINC01128
ENSG00000182768	0.318147	0.0688128	3.77559e-06	6.22667e-05	NGRN
ENSG00000012822	0.257106	0.0556181	3.78763e-06	6.23811e-05	CALCOCO1
ENSG00000136807	-0.287063	0.0620989	3.78836e-06	6.23811e-05	CDK9
ENSG00000162378	0.346347	0.0749292	3.79471e-06	6.24376e-05	ZYG11B
ENSG00000152443	0.215269	0.0465737	3.79869e-06	6.2455e-05	ZNF776
ENSG00000126500	0.444315	0.0961598	3.82643e-06	6.28515e-05	FLRT1
ENSG00000110851	0.266342	0.057644	3.82868e-06	6.28515e-05	PRDM4
ENSG00000156232	0.193644	0.0419145	3.83767e-06	6.29507e-05	WHAMM
ENSG00000141294	0.540858	0.117088	3.85128e-06	6.30855e-05	LRRC46
ENSG00000205352	-0.357038	0.0772939	3.85179e-06	6.30855e-05	PRR13
ENSG00000049283	-0.776105	0.168077	3.88298e-06	6.35478e-05	EPN3
ENSG00000152409	0.292684	0.0633931	3.89385e-06	6.3677e-05	JMY
ENSG00000151150	0.386275	0.0836757	3.90572e-06	6.38223e-05	ANK3
ENSG00000178252	0.335167	0.0726223	3.92706e-06	6.40777e-05	WDR6
ENSG00000081014	0.266199	0.0576788	3.92734e-06	6.40777e-05	AP4E1
ENSG00000176076	-0.660008	0.143031	3.94168e-06	6.42342e-05	KCNE5
ENSG00000198380	0.306516	0.0664265	3.94294e-06	6.42342e-05	GFPT1
ENSG00000152102	0.22147	0.0480018	3.95403e-06	6.4326e-05	FAM168B
ENSG00000157680	0.388263	0.0841534	3.95459e-06	6.4326e-05	DGKI
ENSG00000138036	-0.41302	0.08953	3.96506e-06	6.44473e-05	DYNC2LI1
ENSG00000117859	-0.215934	0.04682	3.98822e-06	6.47745e-05	OSBPL9
ENSG00000139714	-0.636699	0.138076	4.00334e-06	6.49707e-05	MORN3
ENSG00000075461	-0.486932	0.105619	4.02171e-06	6.52193e-05	CACNG4
ENSG00000099999	-0.319259	0.0692886	4.07201e-06	6.5985e-05	RNF215
ENSG00000120057	-0.7769	0.168647	4.0919e-06	6.62571e-05	SFRP5
ENSG00000082512	-0.378162	0.0821054	4.10851e-06	6.64759e-05	TRAF5
ENSG00000148057	-0.614022	0.133334	4.12176e-06	6.66397e-05	IDNK
ENSG00000271646	-0.600426	0.1304	4.13463e-06	6.67973e-05	AC099343.3
ENSG00000153914	0.256557	0.0557423	4.17351e-06	6.73746e-05	SREK1
ENSG00000205209	-0.502189	0.109142	4.19972e-06	6.77439e-05	SCGB2B2
ENSG00000159214	-0.433326	0.0941789	4.20272e-06	6.77439e-05	CCDC24
ENSG00000270607	-0.677238	0.147196	4.20617e-06	6.77485e-05	AC009549.1
ENSG00000262468	-0.598007	0.130013	4.23339e-06	6.81356e-05	LINC01569
ENSG00000160188	-0.443296	0.0963853	4.24103e-06	6.82072e-05	RSPH1
ENSG00000230487	-0.474463	0.103206	4.28166e-06	6.8809e-05	PSMG3-AS1
ENSG00000197837	0.39222	0.0853308	4.29723e-06	6.90074e-05	HIST4H4
ENSG00000138400	-0.579975	0.126197	4.31128e-06	6.9141e-05	MDH1B
ENSG00000232503	0.474541	0.103258	4.31371e-06	6.9141e-05	CYCSP8
ENSG00000111801	-0.392897	0.0854943	4.31525e-06	6.9141e-05	BTN3A3
ENSG00000165449	-0.341448	0.0743134	4.33374e-06	6.93853e-05	SLC16A9
ENSG00000244005	-0.174742	0.0380389	4.35288e-06	6.96396e-05	NFS1
ENSG00000269387	-0.846132	0.184199	4.35687e-06	6.96452e-05	AL365205.4
ENSG00000205220	-0.452911	0.0985993	4.35974e-06	6.96452e-05	PSMB10
ENSG00000187555	0.167894	0.0365541	4.36857e-06	6.97342e-05	USP7
ENSG00000251661	-0.744603	0.162148	4.38755e-06	6.99849e-05	AC136475.1
ENSG00000173511	-0.374512	0.0815843	4.42201e-06	7.0482e-05	VEGFB
ENSG00000119782	-0.403431	0.0878913	4.42998e-06	7.05564e-05	FKBP1B
ENSG00000168944	0.350132	0.0763109	4.47027e-06	7.10489e-05	CEP120
ENSG00000112877	0.253259	0.0552011	4.47649e-06	7.10489e-05	CEP72
ENSG00000170209	-0.823453	0.179495	4.48333e-06	7.10489e-05	ANKK1
ENSG00000118900	0.224271	0.0488867	4.48454e-06	7.10489e-05	UBN1
ENSG00000143194	-0.532644	0.116106	4.48461e-06	7.10489e-05	MAEL
ENSG00000010165	0.260362	0.0567542	4.48479e-06	7.10489e-05	EEF1AKNMT
ENSG00000156030	0.334618	0.0729421	4.48691e-06	7.10489e-05	ELMSAN1
ENSG00000188878	-0.41098	0.0895884	4.48748e-06	7.10489e-05	FBF1
ENSG00000267838	-0.615534	0.134208	4.50908e-06	7.13382e-05	AC245884.8
ENSG00000163961	0.240151	0.0523637	4.51371e-06	7.13493e-05	RNF168
ENSG00000073614	0.403453	0.0879759	4.51942e-06	7.13493e-05	KDM5A
ENSG00000116649	-0.389109	0.0848485	4.51979e-06	7.13493e-05	SRM
ENSG00000254473	-0.444552	0.0969417	4.52326e-06	7.13515e-05	AL354920.1
ENSG00000100575	-0.343037	0.0748081	4.52776e-06	7.13543e-05	TIMM9
ENSG00000143486	-0.193265	0.0421482	4.53178e-06	7.13543e-05	EIF2D
ENSG00000196652	0.295997	0.0645535	4.53345e-06	7.13543e-05	ZKSCAN5
ENSG00000153086	0.491249	0.107164	4.56009e-06	7.17208e-05	ACMSD
ENSG00000215256	-0.356675	0.0778145	4.56915e-06	7.1742e-05	DHRS4-AS1
ENSG00000175105	0.382857	0.0835304	4.57372e-06	7.1742e-05	ZNF654
ENSG00000117139	0.221108	0.0482406	4.57384e-06	7.1742e-05	KDM5B
ENSG00000280088	-0.24865	0.0542513	4.57691e-06	7.1742e-05	AC126474.2
ENSG00000101972	0.305732	0.0667064	4.57821e-06	7.1742e-05	STAG2
ENSG00000143224	-0.280306	0.061189	4.62795e-06	7.24684e-05	PPOX
ENSG00000124459	0.322162	0.0703643	4.6835e-06	7.32847e-05	ZNF45
ENSG00000168913	-0.636619	0.139068	4.69967e-06	7.3452e-05	ENHO
ENSG00000165533	-0.333632	0.0728866	4.70774e-06	7.3452e-05	TTC8
ENSG00000180096	-0.492055	0.107496	4.70785e-06	7.3452e-05	SEPTIN1
ENSG00000086712	0.240629	0.052569	4.70793e-06	7.3452e-05	TXLNG
ENSG00000159202	0.20004	0.0437047	4.71528e-06	7.3513e-05	UBE2Z
ENSG00000100983	-0.391405	0.0855242	4.72735e-06	7.36475e-05	GSS
ENSG00000204099	-0.526436	0.11504	4.73686e-06	7.3742e-05	NEU4
ENSG00000134262	-0.272318	0.05953	4.77445e-06	7.42174e-05	AP4B1
ENSG00000144182	-0.266368	0.0582302	4.77576e-06	7.42174e-05	LIPT1
ENSG00000288093	-0.46827	0.102369	4.77781e-06	7.42174e-05	AL592295.5
ENSG00000163374	0.17092	0.0373709	4.79407e-06	7.4416e-05	YY1AP1
ENSG00000204291	0.572367	0.12515	4.79767e-06	7.44178e-05	COL15A1
ENSG00000237522	0.533787	0.116722	4.80479e-06	7.44743e-05	NONOP2
ENSG00000185917	-0.202763	0.0443401	4.81017e-06	7.45036e-05	SETD4
ENSG00000250131	-0.681169	0.148963	4.81368e-06	7.45041e-05	AC078881.1
ENSG00000107736	-0.608699	0.133119	4.81736e-06	7.45071e-05	CDH23
ENSG00000174842	-0.233091	0.0509819	4.82996e-06	7.4648e-05	GLMN
ENSG00000204536	-0.347245	0.0759597	4.84393e-06	7.48099e-05	CCHCR1
ENSG00000168453	-0.491292	0.107476	4.85014e-06	7.48517e-05	HR
ENSG00000089006	-0.142559	0.031192	4.86828e-06	7.50283e-05	SNX5
ENSG00000135632	-0.237311	0.0519239	4.8686e-06	7.50283e-05	SMYD5
ENSG00000111530	0.329232	0.0720396	4.87366e-06	7.50522e-05	CAND1
ENSG00000048707	0.260281	0.0569723	4.91092e-06	7.54819e-05	VPS13D
ENSG00000003147	-0.542233	0.118692	4.91463e-06	7.54819e-05	ICA1
ENSG00000181234	0.319562	0.0699506	4.91479e-06	7.54819e-05	TMEM132C
ENSG00000163681	0.26013	0.0569423	4.9168e-06	7.54819e-05	SLMAP
ENSG00000280106	-0.267122	0.0584741	4.9192e-06	7.54819e-05	AC008555.7
ENSG00000100767	-0.649065	0.142114	4.94249e-06	7.57849e-05	PAPLN
ENSG00000103194	0.180778	0.0395845	4.95012e-06	7.58475e-05	USP10
ENSG00000243147	0.357671	0.0783261	4.961e-06	7.59309e-05	MRPL33
ENSG00000189091	0.19726	0.0431986	4.96266e-06	7.59309e-05	SF3B3
ENSG00000243279	-0.37193	0.0814657	4.98367e-06	7.61977e-05	PRAF2
ENSG00000134318	0.277768	0.0608508	5.00109e-06	7.64095e-05	ROCK2
ENSG00000100462	0.268134	0.0587501	5.01941e-06	7.66346e-05	PRMT5
ENSG00000099785	-0.420839	0.092216	5.02795e-06	7.67103e-05	MARCH2
ENSG00000166997	-0.268669	0.0588761	5.03549e-06	7.6731e-05	CNPY4
ENSG00000276291	0.414859	0.0909128	5.03648e-06	7.6731e-05	FRG1HP
ENSG00000284024	0.29913	0.0655548	5.04152e-06	7.67531e-05	HSPA14
ENSG00000240395	0.411435	0.0901814	5.05944e-06	7.69711e-05	RPL5P23
ENSG00000241764	0.445577	0.097676	5.07215e-06	7.70706e-05	AC002467.1
ENSG00000103160	0.238582	0.0523006	5.07318e-06	7.70706e-05	HSDL1
ENSG00000116350	0.200096	0.0438678	5.08263e-06	7.71594e-05	SRSF4
ENSG00000141646	0.197903	0.0433919	5.09531e-06	7.7297e-05	SMAD4
ENSG00000103876	-0.387518	0.0849976	5.13587e-06	7.7857e-05	FAH
ENSG00000111652	-0.306073	0.0671439	5.15304e-06	7.80619e-05	COPS7A
ENSG00000276030	-0.633601	0.139007	5.16294e-06	7.81566e-05	AC073534.2
ENSG00000168026	-0.410411	0.0900522	5.177e-06	7.83141e-05	TTC21A
ENSG00000180596	0.702899	0.154293	5.22368e-06	7.89643e-05	HIST1H2BC
ENSG00000151532	0.371792	0.0816325	5.25208e-06	7.93375e-05	VTI1A
ENSG00000228526	-0.502977	0.110474	5.2909e-06	7.98574e-05	MIR34AHG
ENSG00000257093	0.343052	0.075351	5.29566e-06	7.98574e-05	DENND11
ENSG00000104883	-0.64057	0.140705	5.29967e-06	7.98574e-05	PEX11G
ENSG00000159348	-0.215455	0.0473269	5.30142e-06	7.98574e-05	CYB5R1
ENSG00000225972	-0.763559	0.167739	5.31219e-06	7.99633e-05	MTND1P23
ENSG00000165795	-0.429713	0.0944331	5.35316e-06	8.04931e-05	NDRG2
ENSG00000108826	-0.277207	0.0609195	5.35492e-06	8.04931e-05	MRPL27
ENSG00000198690	0.377117	0.0828923	5.37777e-06	8.07286e-05	FAN1
ENSG00000198892	-0.36493	0.0802137	5.37813e-06	8.07286e-05	SHISA4
ENSG00000101203	-0.572187	0.125779	5.3867e-06	8.08005e-05	COL20A1
ENSG00000232713	0.556777	0.122424	5.41737e-06	8.12037e-05	AC010733.1
ENSG00000257298	0.458558	0.100842	5.43404e-06	8.13965e-05	AC008147.2
ENSG00000183250	-0.612402	0.134748	5.49899e-06	8.23117e-05	LINC01547
ENSG00000083123	-0.405729	0.0892847	5.51406e-06	8.24796e-05	BCKDHB
ENSG00000185670	-0.207468	0.045659	5.52307e-06	8.25369e-05	ZBTB3
ENSG00000157540	0.232736	0.0512208	5.52561e-06	8.25369e-05	DYRK1A
ENSG00000254433	0.665159	0.146408	5.54065e-06	8.26635e-05	AP001001.1
ENSG00000147655	0.659391	0.145139	5.54182e-06	8.26635e-05	RSPO2
ENSG00000258429	0.363489	0.0800286	5.57266e-06	8.30292e-05	PDF
ENSG00000278970	-0.435977	0.0959893	5.5741e-06	8.30292e-05	HEIH
ENSG00000099995	0.225027	0.049546	5.57803e-06	8.303e-05	SF3A1
ENSG00000012061	-0.213321	0.0469728	5.58907e-06	8.31365e-05	ERCC1
ENSG00000172270	-0.329952	0.0726643	5.60471e-06	8.33111e-05	BSG
ENSG00000080189	-0.389689	0.0858287	5.61707e-06	8.34368e-05	SLC35C2
ENSG00000204564	-0.302743	0.0667173	5.68729e-06	8.44114e-05	C6orf136
ENSG00000181666	-0.19581	0.0431549	5.69622e-06	8.44114e-05	ZNF875
ENSG00000186891	-1.23574	0.272351	5.6972e-06	8.44114e-05	TNFRSF18
ENSG00000277283	-0.544291	0.11996	5.69846e-06	8.44114e-05	AC004812.2
ENSG00000061676	0.307987	0.0678911	5.72001e-06	8.4672e-05	NCKAP1
ENSG00000162928	0.273728	0.0603521	5.74636e-06	8.50033e-05	PEX13
ENSG00000163075	-0.572527	0.12624	5.75373e-06	8.50081e-05	CFAP221
ENSG00000260941	-0.430545	0.0949339	5.75464e-06	8.50081e-05	LINC00622
ENSG00000213713	0.429423	0.0947139	5.79069e-06	8.54816e-05	PIGCP1
ENSG00000119844	0.305357	0.0673538	5.79808e-06	8.55316e-05	AFTPH
ENSG00000166847	0.210438	0.0464219	5.81097e-06	8.56627e-05	DCTN5
ENSG00000175283	-0.379221	0.0836585	5.81634e-06	8.56828e-05	DOLK
ENSG00000109436	0.411022	0.0906919	5.84099e-06	8.59868e-05	TBC1D9
ENSG00000163815	-0.617978	0.136364	5.84728e-06	8.60202e-05	CLEC3B
ENSG00000182963	0.343068	0.075716	5.871e-06	8.63098e-05	GJC1
ENSG00000133124	1.34202	0.296235	5.89077e-06	8.65409e-05	IRS4
ENSG00000124207	0.25462	0.0562116	5.90743e-06	8.67261e-05	CSE1L
ENSG00000197061	0.904354	0.199683	5.92775e-06	8.69647e-05	HIST1H4C
ENSG00000231920	-0.634418	0.140104	5.94886e-06	8.72146e-05	NEBL-AS1
ENSG00000163605	0.324544	0.0716804	5.96411e-06	8.73782e-05	PPP4R2
ENSG00000279129	-1.04225	0.230223	5.97905e-06	8.75372e-05	AC046158.3
ENSG00000148408	0.234216	0.0517427	5.99528e-06	8.77147e-05	CACNA1B
ENSG00000183048	-0.529675	0.117038	6.02035e-06	8.80214e-05	SLC25A10
ENSG00000177076	0.551223	0.12182	6.04278e-06	8.8289e-05	ACER2
ENSG00000165280	0.184942	0.0408801	6.06811e-06	8.85986e-05	VCP
ENSG00000249258	0.585893	0.129527	6.08757e-06	8.88221e-05	AC079193.2
ENSG00000130985	0.157904	0.0349193	6.12664e-06	8.93312e-05	UBA1
ENSG00000119636	-0.209122	0.0462481	6.13324e-06	8.93665e-05	BBOF1
ENSG00000287306	0.548369	0.12129	6.15016e-06	8.94965e-05	AC016821.1
ENSG00000139620	0.238442	0.0527393	6.15053e-06	8.94965e-05	KANSL2
ENSG00000255121	-0.451315	0.0998438	6.17788e-06	8.98017e-05	CCDC84-DT
ENSG00000114316	-0.212872	0.0470942	6.1799e-06	8.98017e-05	USP4
ENSG00000269956	0.417851	0.0924494	6.19021e-06	8.98905e-05	MKNK1-AS1
ENSG00000164024	0.253648	0.0561246	6.20257e-06	9.00089e-05	METAP1
ENSG00000270711	0.482465	0.106778	6.23054e-06	9.03146e-05	AL162431.3
ENSG00000078177	0.430509	0.09528	6.23209e-06	9.03146e-05	N4BP2
ENSG00000102802	1.05969	0.23455	6.24333e-06	9.04163e-05	MEDAG
ENSG00000183066	-0.53804	0.119111	6.26873e-06	9.07227e-05	WBP2NL
ENSG00000001167	0.323416	0.071608	6.28744e-06	9.0932e-05	NFYA
ENSG00000276809	-0.46392	0.102722	6.29459e-06	9.09738e-05	AL138955.1
ENSG00000174839	-0.204352	0.0452622	6.33645e-06	9.1517e-05	DENND6A
ENSG00000175471	0.350952	0.0777399	6.34841e-06	9.16278e-05	MCTP1
ENSG00000136518	0.380913	0.0843827	6.35806e-06	9.16516e-05	ACTL6A
ENSG00000074660	-0.300483	0.0665654	6.35863e-06	9.16516e-05	SCARF1
ENSG00000254180	0.709019	0.157073	6.36306e-06	9.16537e-05	AC004083.1
ENSG00000168329	-1.08044	0.239414	6.39694e-06	9.20766e-05	CX3CR1
ENSG00000135108	0.25965	0.0575377	6.40102e-06	9.20766e-05	FBXO21
ENSG00000196504	0.298791	0.0662144	6.40733e-06	9.21054e-05	PRPF40A
ENSG00000276968	-0.795503	0.176325	6.43467e-06	9.24363e-05	AL158196.1
ENSG00000276842	-0.575442	0.127553	6.43994e-06	9.24498e-05	AC023510.2
ENSG00000107186	0.382537	0.0848263	6.49333e-06	9.31537e-05	MPDZ
ENSG00000150403	0.174807	0.0387699	6.51861e-06	9.34538e-05	TMCO3
ENSG00000188488	1.13291	0.251283	6.52866e-06	9.34977e-05	SERPINA5
ENSG00000273091	-0.989196	0.219409	6.53041e-06	9.34977e-05	AP000255.1
ENSG00000168209	0.494242	0.109636	6.54308e-06	9.36163e-05	DDIT4
ENSG00000115306	0.251835	0.0558869	6.60111e-06	9.43835e-05	SPTBN1
ENSG00000129657	0.235248	0.0522143	6.62364e-06	9.46424e-05	SEC14L1
ENSG00000223573	-0.574178	0.127476	6.66236e-06	9.50799e-05	TINCR
ENSG00000126012	0.193393	0.0429364	6.66315e-06	9.50799e-05	KDM5C
ENSG00000074410	-0.728848	0.161839	6.68321e-06	9.53026e-05	CA12
ENSG00000123999	-0.79615	0.176798	6.69529e-06	9.54112e-05	INHA
ENSG00000224281	-0.335425	0.0745023	6.72515e-06	9.5773e-05	SLC25A5-AS1
ENSG00000242852	-0.341618	0.0758818	6.73241e-06	9.58125e-05	ZNF709
ENSG00000095752	-0.469215	0.104254	6.77349e-06	9.62826e-05	IL11
ENSG00000250790	-0.341142	0.0757987	6.77531e-06	9.62826e-05	AC127070.2
ENSG00000133027	-0.318104	0.0706816	6.77894e-06	9.62826e-05	PEMT
ENSG00000171016	0.346462	0.0769893	6.79132e-06	9.63944e-05	PYGO1
ENSG00000135211	-0.260743	0.0579601	6.83807e-06	9.69936e-05	TMEM60
ENSG00000164715	0.282199	0.0627327	6.84574e-06	9.70124e-05	LMTK2
ENSG00000123415	-0.252055	0.0560328	6.84847e-06	9.70124e-05	SMUG1
ENSG00000273284	0.501455	0.111508	6.89068e-06	9.74503e-05	AP001033.2
ENSG00000127993	0.273053	0.06072	6.89458e-06	9.74503e-05	RBM48
ENSG00000125872	0.57028	0.126818	6.89713e-06	9.74503e-05	LRRN4
ENSG00000129351	0.153627	0.0341639	6.89911e-06	9.74503e-05	ILF3
ENSG00000029725	0.30353	0.0675042	6.90915e-06	9.74503e-05	RABEP1
ENSG00000138031	0.257508	0.0572692	6.90986e-06	9.74503e-05	ADCY3
ENSG00000160396	-0.579408	0.12886	6.91127e-06	9.74503e-05	HIPK4
ENSG00000175970	0.202117	0.0449606	6.94302e-06	9.78334e-05	UNC119B
ENSG00000172663	-0.396156	0.0881328	6.95756e-06	9.79738e-05	TMEM134
ENSG00000172500	-0.315492	0.0702672	7.12621e-06	0.000100283	FIBP
ENSG00000053438	0.455288	0.101427	7.16171e-06	0.000100716	NNAT
ENSG00000125122	-0.539504	0.120214	7.1941e-06	0.000101053	LRRC29
ENSG00000143493	0.323911	0.0721762	7.19711e-06	0.000101053	INTS7
ENSG00000258168	0.410832	0.0915463	7.19983e-06	0.000101053	AC025569.1
ENSG00000213694	0.60635	0.135141	7.22982e-06	0.000101407	S1PR3
ENSG00000260645	-0.426575	0.0950833	7.24619e-06	0.00010157	AL359715.2
ENSG00000266256	-1.17521	0.261997	7.27079e-06	0.000101848	LINC00683
ENSG00000197579	0.343688	0.0766261	7.28269e-06	0.000101948	TOPORS
ENSG00000279089	0.388022	0.0865179	7.29574e-06	0.000102064	AC005839.1
ENSG00000130803	0.208557	0.0465097	7.32048e-06	0.000102343	ZNF317
ENSG00000160055	-0.284088	0.0633581	7.33106e-06	0.000102424	TMEM234
ENSG00000151023	-0.570263	0.127214	7.37042e-06	0.000102907	ENKUR
ENSG00000067191	-0.313056	0.0698422	7.38287e-06	0.000103013	CACNB1
ENSG00000182796	-0.398354	0.0888787	7.3947e-06	0.000103111	TMEM198B
ENSG00000178343	0.806539	0.179967	7.40828e-06	0.000103172	SHISA3
ENSG00000272374	-0.509511	0.113691	7.41067e-06	0.000103172	Z97832.2
ENSG00000273403	-0.393009	0.0876975	7.41507e-06	0.000103172	AC107294.3
ENSG00000100814	-0.290413	0.0648052	7.41833e-06	0.000103172	CCNB1IP1
ENSG00000135040	0.370461	0.0827006	7.48043e-06	0.000103968	NAA35
ENSG00000140718	0.269188	0.0600986	7.49553e-06	0.00010411	FTO
ENSG00000249700	-0.411868	0.0919601	7.50736e-06	0.000104207	SRD5A3-AS1
ENSG00000263990	-0.468172	0.10454	7.52033e-06	0.000104319	AC004253.1
ENSG00000183718	0.201004	0.044892	7.55188e-06	0.000104689	TRIM52
ENSG00000197081	0.252369	0.0563667	7.56062e-06	0.000104742	IGF2R
ENSG00000108515	-0.799267	0.178527	7.57005e-06	0.000104805	ENO3
ENSG00000106330	-0.353456	0.0789536	7.57862e-06	0.000104855	MOSPD3
ENSG00000069849	0.366609	0.0819329	7.65878e-06	0.000105896	ATP1B3
ENSG00000204851	-0.451357	0.100882	7.6725e-06	0.000106017	PNMA8B
ENSG00000092199	0.253401	0.0566425	7.68816e-06	0.000106165	HNRNPC
ENSG00000107551	-0.31364	0.0701142	7.70302e-06	0.000106302	RASSF4
ENSG00000155313	0.324312	0.0725165	7.73985e-06	0.000106719	USP25
ENSG00000076242	-0.215743	0.0482414	7.74322e-06	0.000106719	MLH1
ENSG00000162086	-0.250884	0.0561037	7.75681e-06	0.000106785	ZNF75A
ENSG00000278107	-0.626071	0.140006	7.75805e-06	0.000106785	AC027575.2
ENSG00000082293	0.790968	0.176921	7.79504e-06	0.000107226	COL19A1
ENSG00000127419	-0.429822	0.0961576	7.82274e-06	0.000107538	TMEM175
ENSG00000165650	0.413074	0.092453	7.89794e-06	0.000108455	PDZD8
ENSG00000160179	0.387647	0.0867629	7.89959e-06	0.000108455	ABCG1
ENSG00000167562	0.292956	0.0655717	7.90561e-06	0.000108468	ZNF701
ENSG00000116698	0.219351	0.0491181	7.97719e-06	0.00010938	SMG7
ENSG00000182831	0.313401	0.0701928	8.01246e-06	0.000109793	C16orf72
ENSG00000036257	0.359228	0.0804752	8.05075e-06	0.000110247	CUL3
ENSG00000258498	-0.926055	0.207474	8.06395e-06	0.000110357	DIO3OS
ENSG00000137962	0.331161	0.0742175	8.11876e-06	0.000111036	ARHGAP29
ENSG00000116731	0.173669	0.0389256	8.13652e-06	0.000111208	PRDM2
ENSG00000138688	0.393373	0.0881954	8.18667e-06	0.000111822	KIAA1109
ENSG00000113838	0.340049	0.0762474	8.20311e-06	0.000111975	TBCCD1
ENSG00000165813	0.360641	0.0808879	8.25237e-06	0.000112575	CCDC186
ENSG00000207357	0.64565	0.144822	8.26359e-06	0.000112638	RNU6-2
ENSG00000136111	0.250708	0.056236	8.26747e-06	0.000112638	TBC1D4
ENSG00000103489	-0.543674	0.121968	8.29144e-06	0.000112892	XYLT1
ENSG00000004468	-0.748641	0.167963	8.30473e-06	0.000112967	CD38
ENSG00000240445	0.460155	0.103241	8.3075e-06	0.000112967	FOXO3B
ENSG00000155636	-0.338654	0.0759877	8.32333e-06	0.000113111	RBM45
ENSG00000107290	0.228178	0.0512063	8.34813e-06	0.000113376	SETX
ENSG00000229956	-0.373756	0.0838866	8.37009e-06	0.000113602	ZRANB2-AS2
ENSG00000185900	0.431962	0.0969631	8.39265e-06	0.000113836	POMK
ENSG00000103037	0.380118	0.0853317	8.40555e-06	0.000113938	SETD6
ENSG00000117707	0.374963	0.0841793	8.41542e-06	0.000114	PROX1
ENSG00000277196	-0.561654	0.126122	8.45764e-06	0.000114455	AC007325.2
ENSG00000178385	0.34833	0.0782208	8.46162e-06	0.000114455	PLEKHM3
ENSG00000272077	-0.300998	0.0675934	8.46507e-06	0.000114455	AC124045.1
ENSG00000143314	-0.360916	0.0810527	8.4733e-06	0.000114494	MRPL24
ENSG00000105576	-0.144791	0.0325301	8.54706e-06	0.000115418	TNPO2
ENSG00000287650	-0.868133	0.195107	8.60659e-06	0.000116103	AL390071.1
ENSG00000163517	-0.331486	0.0745058	8.62193e-06	0.000116103	HDAC11
ENSG00000153207	0.293916	0.0660626	8.625e-06	0.000116103	AHCTF1
ENSG00000171121	0.33361	0.0749847	8.62531e-06	0.000116103	KCNMB3
ENSG00000135338	0.423797	0.0952558	8.62542e-06	0.000116103	LCA5
ENSG00000154328	0.233181	0.0524129	8.63038e-06	0.000116103	NEIL2
ENSG00000245384	-0.501257	0.1127	8.67912e-06	0.000116685	CXXC4-AS1
ENSG00000119231	0.168153	0.0378155	8.72115e-06	0.000117177	SENP5
ENSG00000106829	0.231189	0.0519992	8.74786e-06	0.000117462	TLE4
ENSG00000115524	0.262413	0.0590276	8.76486e-06	0.000117616	SF3B1
ENSG00000258752	0.406122	0.0913602	8.7775e-06	0.000117712	AL357093.2
ENSG00000171792	-0.445386	0.100197	8.78482e-06	0.000117736	RHNO1
ENSG00000233622	-0.426713	0.0960024	8.79671e-06	0.000117822	CYP2T1P
ENSG00000166439	0.538184	0.121087	8.80538e-06	0.000117864	RNF169
ENSG00000183715	0.391118	0.0880116	8.83293e-06	0.000118159	OPCML
ENSG00000240875	-0.59065	0.132937	8.86837e-06	0.000118559	LINC00886
ENSG00000128185	-0.395681	0.0890743	8.90655e-06	0.000118995	DGCR6L
ENSG00000232344	0.376936	0.0848646	8.9285e-06	0.000119214	AC087163.2
ENSG00000143702	0.319512	0.0719392	8.93702e-06	0.000119253	CEP170
ENSG00000183354	0.255379	0.0575118	8.9762e-06	0.000119701	KIAA2026
ENSG00000087250	-0.54793	0.123411	9.00096e-06	0.000119957	MT3
ENSG00000234807	-0.347629	0.0783145	9.04268e-06	0.000120438	LINC01135
ENSG00000183605	-0.245402	0.0552957	9.08025e-06	0.000120863	SFXN4
ENSG00000133083	-0.468213	0.105513	9.10158e-06	0.000121071	DCLK1
ENSG00000173210	0.243547	0.0548873	9.11247e-06	0.000121077	ABLIM3
ENSG00000260249	-0.473828	0.106785	9.11332e-06	0.000121077	AC007608.3
ENSG00000157429	-0.420312	0.0947442	9.15257e-06	0.000121457	ZNF19
ENSG00000235527	-0.501302	0.113004	9.15817e-06	0.000121457	HIPK1-AS1
ENSG00000230910	-0.49307	0.11115	9.16064e-06	0.000121457	AL391807.1
ENSG00000178803	0.976561	0.220145	9.16461e-06	0.000121457	ADORA2A-AS1
ENSG00000016864	-0.196069	0.0442043	9.18475e-06	0.000121648	GLT8D1
ENSG00000115361	-0.582276	0.131295	9.21304e-06	0.000121873	ACADL
ENSG00000142920	-0.230826	0.0520481	9.21311e-06	0.000121873	AZIN2
ENSG00000213339	-0.386227	0.0871027	9.24355e-06	0.0001222	QTRT1
ENSG00000111602	0.247049	0.0557218	9.26686e-06	0.000122433	TIMELESS
ENSG00000106128	0.450378	0.101588	9.27597e-06	0.000122477	GHRHR
ENSG00000279926	-0.571744	0.128969	9.28545e-06	0.000122527	AL138831.3
ENSG00000001630	0.568399	0.128243	9.32799e-06	0.000122969	CYP51A1
ENSG00000198431	0.29806	0.0672496	9.33043e-06	0.000122969	TXNRD1
ENSG00000177025	-0.662289	0.149475	9.38957e-06	0.0001236	C19orf18
ENSG00000260088	-0.982815	0.221816	9.38993e-06	0.0001236	DDX59-AS1
ENSG00000108861	0.333603	0.0753031	9.4173e-06	0.000123884	DUSP3
ENSG00000146909	0.162038	0.0365778	9.42505e-06	0.00012391	NOM1
ENSG00000285763	-0.423313	0.0955705	9.45271e-06	0.000124197	AL358777.1
ENSG00000230587	-0.635716	0.14353	9.45973e-06	0.000124213	LINC02580
ENSG00000109685	0.189612	0.042812	9.46949e-06	0.000124265	NSD2
ENSG00000179195	0.268961	0.0607338	9.48788e-06	0.00012443	ZNF664
ENSG00000115758	-0.272028	0.0614367	9.52051e-06	0.000124782	ODC1
ENSG00000189042	0.356849	0.0806078	9.55633e-06	0.000125146	ZNF567
ENSG00000228288	-0.527839	0.119239	9.56676e-06	0.000125146	PCAT6
ENSG00000254561	-0.829241	0.187327	9.56842e-06	0.000125146	AP003393.1
ENSG00000274400	-0.431079	0.0973856	9.57657e-06	0.000125146	AC015967.1
ENSG00000256533	0.498778	0.11268	9.57758e-06	0.000125146	AP002373.2
ENSG00000140939	-0.296146	0.066915	9.61273e-06	0.000125522	NOL3
ENSG00000146054	-0.467058	0.105537	9.61941e-06	0.000125522	TRIM7
ENSG00000101126	0.232477	0.0525318	9.62391e-06	0.000125522	ADNP
ENSG00000058335	0.255713	0.0577983	9.67849e-06	0.000126157	RASGRF1
ENSG00000265625	0.600284	0.135695	9.6993e-06	0.000126351	AC104564.5
ENSG00000177200	0.377725	0.0853971	9.7267e-06	0.000126631	CHD9
ENSG00000246877	-0.517058	0.116922	9.76852e-06	0.000127098	DNM1P35
ENSG00000267871	-0.414455	0.0937274	9.78291e-06	0.000127208	ZNF460-AS1
ENSG00000145860	0.330703	0.0748002	9.81784e-06	0.000127584	RNF145
ENSG00000151967	0.344128	0.0778447	9.83834e-06	0.000127773	SCHIP1
ENSG00000237887	-1.03643	0.234465	9.85222e-06	0.000127876	RPL23AP32
ENSG00000229017	-0.552967	0.1251	9.86031e-06	0.000127903	LINC01277
ENSG00000147044	0.257766	0.0583254	9.89539e-06	0.00012824	CASK
ENSG00000153487	0.32368	0.073241	9.89825e-06	0.00012824	ING1
ENSG00000197050	0.300356	0.0679826	9.9555e-06	0.000128903	ZNF420
ENSG00000120262	-0.709808	0.160679	9.98239e-06	0.000129173	CCDC170
ENSG00000223653	-0.565781	0.128082	9.99282e-06	0.00012923	AL078459.1
ENSG00000110651	-0.342226	0.0774794	1.00083e-05	0.000129352	CD81
ENSG00000101198	-0.531566	0.12037	1.00497e-05	0.000129808	NKAIN4
ENSG00000175556	0.605452	0.137105	1.00557e-05	0.000129808	LONRF3
ENSG00000096654	0.338388	0.0766417	1.00918e-05	0.000130123	ZNF184
ENSG00000251348	0.583401	0.132135	1.00923e-05	0.000130123	HSPD1P11
ENSG00000267058	0.500394	0.113363	1.01429e-05	0.000130696	AC006213.2
ENSG00000139531	-0.237403	0.0537848	1.01501e-05	0.000130711	SUOX
ENSG00000114745	-0.234432	0.0531171	1.01719e-05	0.000130913	GORASP1
ENSG00000170906	-0.353436	0.0800848	1.01818e-05	0.000130961	NDUFA3
ENSG00000153560	0.229468	0.0519981	1.01944e-05	0.000131045	UBP1
ENSG00000157426	0.25246	0.0572166	1.02251e-05	0.00013136	AASDH
ENSG00000152380	0.38813	0.0880081	1.03294e-05	0.000132559	FAM151B
ENSG00000250571	-0.468963	0.106338	1.03308e-05	0.000132559	GLI4
ENSG00000204843	0.240494	0.0545371	1.03495e-05	0.000132713	DCTN1
ENSG00000218283	0.469125	0.106387	1.03552e-05	0.000132713	MORF4L1P1
ENSG00000148516	0.253342	0.0574587	1.0379e-05	0.000132939	ZEB1
ENSG00000065526	0.328819	0.0745884	1.04116e-05	0.000133276	SPEN
ENSG00000161011	0.245001	0.0555843	1.04457e-05	0.000133632	SQSTM1
ENSG00000274922	-0.87169	0.197772	1.04546e-05	0.000133667	AL139384.1
ENSG00000223548	-0.541541	0.122874	1.04668e-05	0.000133708	AC034228.1
ENSG00000102119	-0.342592	0.0777343	1.04704e-05	0.000133708	EMD
ENSG00000254986	0.491731	0.11158	1.04812e-05	0.000133767	DPP3
ENSG00000136449	-0.44316	0.100564	1.04938e-05	0.00013377	MYCBPAP
ENSG00000090061	0.343828	0.0780245	1.04975e-05	0.00013377	CCNK
ENSG00000181894	0.271545	0.0616221	1.05002e-05	0.00013377	ZNF329
ENSG00000127838	-0.270549	0.0613981	1.05065e-05	0.00013377	PNKD
ENSG00000267939	-0.647195	0.146896	1.05392e-05	0.00013406	AC008946.1
ENSG00000271447	-0.803481	0.182371	1.05418e-05	0.00013406	MMP28
ENSG00000204644	-0.896846	0.203574	1.05542e-05	0.000134138	ZFP57
ENSG00000072786	0.306469	0.0695683	1.05635e-05	0.000134163	STK10
ENSG00000124575	0.928066	0.210675	1.05687e-05	0.000134163	HIST1H1D
ENSG00000105220	-0.220246	0.0499993	1.05792e-05	0.000134217	GPI
ENSG00000241553	-0.387683	0.0880161	1.05941e-05	0.000134326	ARPC4
ENSG00000232682	0.556498	0.126349	1.06053e-05	0.000134389	AL592430.1
ENSG00000230982	0.547398	0.124302	1.06387e-05	0.000134731	DSTNP1
ENSG00000197451	0.254042	0.0577002	1.06864e-05	0.000135256	HNRNPAB
ENSG00000149311	0.292641	0.0664792	1.07257e-05	0.000135673	ATM
ENSG00000162976	-0.35728	0.0811775	1.07642e-05	0.00013608	SLC66A3
ENSG00000110713	0.184197	0.0418609	1.08142e-05	0.000136631	NUP98
ENSG00000077235	0.179283	0.0407518	1.08555e-05	0.000137072	GTF3C1
ENSG00000143669	0.286914	0.0652255	1.08853e-05	0.000137367	LYST
ENSG00000286602	0.641465	0.145833	1.08937e-05	0.000137391	AC021660.4
ENSG00000272338	-0.453661	0.103143	1.09063e-05	0.00013747	AC067838.1
ENSG00000243943	-0.166119	0.0377717	1.09261e-05	0.000137638	ZNF512
ENSG00000271870	-0.316958	0.0720811	1.09634e-05	0.000137982	AC024060.2
ENSG00000224272	-0.484453	0.110173	1.09663e-05	0.000137982	AC131097.2
ENSG00000100731	0.286365	0.0651324	1.09929e-05	0.000138235	PCNX1
ENSG00000133597	0.271517	0.0617645	1.10259e-05	0.000138569	ADCK2
ENSG00000072736	0.331913	0.075507	1.10369e-05	0.000138626	NFATC3
ENSG00000105865	-0.422121	0.096044	1.10733e-05	0.000139001	DUS4L
ENSG00000129083	0.171965	0.0391363	1.11282e-05	0.000139608	COPB1
ENSG00000184708	0.14371	0.0327091	1.11503e-05	0.000139803	EIF4ENIF1
ENSG00000171772	-0.56465	0.128562	1.12288e-05	0.000140634	SYCE1
ENSG00000212123	-0.703652	0.160211	1.12297e-05	0.000140634	PRR22
ENSG00000261888	-0.764847	0.174206	1.13103e-05	0.000141554	AC144831.1
ENSG00000167371	-0.324728	0.0739639	1.13164e-05	0.000141554	PRRT2
ENSG00000135617	-0.320923	0.0731001	1.13255e-05	0.000141586	PRADC1
ENSG00000119977	-0.188717	0.0429897	1.13448e-05	0.000141744	TCTN3
ENSG00000163781	0.252594	0.0575478	1.13719e-05	0.000141901	TOPBP1
ENSG00000148082	-0.572536	0.130441	1.1375e-05	0.000141901	SHC3
ENSG00000111276	0.317383	0.0723102	1.13773e-05	0.000141901	CDKN1B
ENSG00000224222	-0.499293	0.113759	1.1385e-05	0.000141914	LINC02636
ENSG00000070495	0.610017	0.139041	1.14763e-05	0.000142922	JMJD6
ENSG00000162267	-0.521418	0.11885	1.14817e-05	0.000142922	ITIH3
ENSG00000115464	0.438946	0.100053	1.14859e-05	0.000142922	USP34
ENSG00000102445	-0.450097	0.102601	1.15008e-05	0.000142982	RUBCNL
ENSG00000186660	0.298997	0.0681606	1.15106e-05	0.000142982	ZFP91
ENSG00000170473	-0.367345	0.0837414	1.15107e-05	0.000142982	PYM1
ENSG00000092094	-0.420509	0.0958654	1.15213e-05	0.000142999	OSGEP
ENSG00000162129	0.17218	0.0392533	1.15255e-05	0.000142999	CLPB
ENSG00000138081	0.380245	0.086693	1.15397e-05	0.000143014	FBXO11
ENSG00000127483	0.194103	0.0442541	1.15401e-05	0.000143014	HP1BP3
ENSG00000112333	-1.19174	0.271754	1.15796e-05	0.000143344	NR2E1
ENSG00000204128	-0.379778	0.0866015	1.15801e-05	0.000143344	C2orf72
ENSG00000089091	-0.17396	0.0396722	1.16015e-05	0.000143526	DZANK1
ENSG00000220575	0.524762	0.119699	1.16503e-05	0.000144046	HTR5A-AS1
ENSG00000165475	-0.461755	0.105356	1.17165e-05	0.000144781	CRYL1
ENSG00000167110	0.138003	0.0314917	1.17482e-05	0.000145089	GOLGA2
ENSG00000172262	0.211426	0.0482505	1.17683e-05	0.000145253	ZNF131
ENSG00000068745	0.299558	0.0683728	1.18001e-05	0.000145562	IP6K2
ENSG00000253320	-0.479255	0.109405	1.18379e-05	0.000145944	AZIN1-AS1
ENSG00000283064	0.824605	0.188254	1.18529e-05	0.000146045	AL353759.1
ENSG00000014919	-0.21131	0.0482468	1.18799e-05	0.000146294	COX15
ENSG00000188060	0.541629	0.123677	1.19008e-05	0.000146466	RAB42
ENSG00000163602	0.378375	0.0864051	1.19178e-05	0.000146591	RYBP
ENSG00000269947	-0.472384	0.10789	1.19569e-05	0.000146988	AC135178.6
ENSG00000285676	0.401853	0.091801	1.20082e-05	0.000147534	AL158212.5
ENSG00000176410	-0.322163	0.0736026	1.2029e-05	0.000147704	DNAJC30
ENSG00000007541	-0.431895	0.0986808	1.20501e-05	0.000147824	PIGQ
ENSG00000137070	-0.362624	0.0828585	1.20639e-05	0.000147824	IL11RA
ENSG00000165006	0.201258	0.0459881	1.20708e-05	0.000147824	UBAP1
ENSG00000259381	0.650019	0.148532	1.20717e-05	0.000147824	AC090695.1
ENSG00000204147	-0.380194	0.0868765	1.20733e-05	0.000147824	ASAH2B
ENSG00000255455	-0.222068	0.0507477	1.20921e-05	0.000147969	AP003486.1
ENSG00000234722	0.457357	0.104535	1.21339e-05	0.000148396	LINC01287
ENSG00000176472	-0.258337	0.0590527	1.21605e-05	0.000148636	ZNF575
ENSG00000170456	0.321644	0.0735325	1.21896e-05	0.000148906	DENND5B
ENSG00000126088	-0.259809	0.0593999	1.22048e-05	0.000148969	UROD
ENSG00000004455	-0.15046	0.0344001	1.22086e-05	0.000148969	AK2
ENSG00000110237	0.195617	0.0447284	1.22301e-05	0.000149042	ARHGEF17
ENSG00000100276	-0.599051	0.136976	1.22333e-05	0.000149042	RASL10A
ENSG00000044446	0.22057	0.0504351	1.22356e-05	0.000149042	PHKA2
ENSG00000167264	-0.414384	0.0947802	1.23082e-05	0.000149836	DUS2
ENSG00000176956	-1.28045	0.292878	1.23147e-05	0.000149836	LY6H
ENSG00000196352	0.247856	0.0566964	1.2332e-05	0.000149961	CD55
ENSG00000287135	-0.947115	0.216687	1.23742e-05	0.000150389	AC010884.2
ENSG00000188266	-0.304675	0.069715	1.24077e-05	0.00015071	HYKK
ENSG00000101966	0.269144	0.0615901	1.24285e-05	0.000150802	XIAP
ENSG00000255857	-0.434863	0.0995147	1.24335e-05	0.000150802	PXN-AS1
ENSG00000127914	0.335544	0.0767888	1.24417e-05	0.000150802	AKAP9
ENSG00000176261	-0.30129	0.0689533	1.24544e-05	0.000150802	ZBTB8OS
ENSG00000283646	-1.15363	0.26402	1.24545e-05	0.000150802	LINC02009
ENSG00000280485	0.539043	0.123367	1.24576e-05	0.000150802	AL358154.1
ENSG00000196951	-0.35858	0.0820819	1.25066e-05	0.00015131	SCOC-AS1
ENSG00000171103	0.313438	0.0717534	1.25236e-05	0.000151375	TRMT61B
ENSG00000177738	0.264588	0.060571	1.25261e-05	0.000151375	AC025171.1
ENSG00000105707	-0.439884	0.100705	1.25366e-05	0.000151416	HPN
ENSG00000180479	0.299747	0.068625	1.25449e-05	0.000151431	ZNF571
ENSG00000132155	0.197913	0.0453153	1.25704e-05	0.000151653	RAF1
ENSG00000172638	-0.379329	0.0868575	1.25816e-05	0.000151702	EFEMP2
ENSG00000131115	0.234585	0.0537174	1.25955e-05	0.000151784	ZNF227
ENSG00000132854	0.831312	0.190394	1.26381e-05	0.000152212	KANK4
ENSG00000182218	-0.351545	0.080519	1.26548e-05	0.000152328	HHIPL1
ENSG00000271714	-0.659406	0.151076	1.27281e-05	0.000153124	AC010501.2
ENSG00000119608	0.586718	0.134443	1.27672e-05	0.000153508	PROX2
ENSG00000166716	0.152347	0.0349122	1.27865e-05	0.000153653	ZNF592
ENSG00000133065	0.312484	0.07162	1.28248e-05	0.000154027	SLC41A1
ENSG00000234773	0.342803	0.0785744	1.28416e-05	0.000154142	AC012618.3
ENSG00000165288	0.291863	0.0669125	1.28964e-05	0.000154713	BRWD3
ENSG00000243323	-0.915523	0.209907	1.29135e-05	0.000154832	PTPRVP
ENSG00000259366	0.607032	0.139212	1.29776e-05	0.000155513	AC108449.2
ENSG00000120727	0.415695	0.0953386	1.29945e-05	0.000155628	PAIP2
ENSG00000143418	0.254162	0.0582977	1.30226e-05	0.000155847	CERS2
ENSG00000105176	0.218538	0.0501275	1.30273e-05	0.000155847	URI1
ENSG00000166800	0.496387	0.113873	1.30583e-05	0.000156053	LDHAL6A
ENSG00000183476	0.596778	0.136904	1.30591e-05	0.000156053	SH2D7
ENSG00000279133	-0.424789	0.0974559	1.30789e-05	0.000156201	AC018628.1
ENSG00000169006	-0.585696	0.134376	1.30869e-05	0.00015621	NTSR2
ENSG00000126267	-0.314178	0.0720897	1.31166e-05	0.000156477	COX6B1
ENSG00000112130	0.302409	0.0693955	1.31396e-05	0.000156664	RNF8
ENSG00000166169	-0.356419	0.0817933	1.31526e-05	0.000156732	POLL
ENSG00000214046	-0.183413	0.0420938	1.3171e-05	0.000156864	SMIM7
ENSG00000259772	-0.595753	0.136754	1.32228e-05	0.000157393	AC012236.1
ENSG00000105379	-0.443972	0.101919	1.32392e-05	0.000157464	ETFB
ENSG00000187372	0.339187	0.0778658	1.32435e-05	0.000157464	PCDHB13
ENSG00000186862	-0.445554	0.102294	1.327e-05	0.000157686	PDZD7
ENSG00000152291	0.254393	0.0584075	1.32769e-05	0.000157686	TGOLN2
ENSG00000196367	0.253257	0.0581581	1.33292e-05	0.000158189	TRRAP
ENSG00000146700	-0.497201	0.11418	1.3334e-05	0.000158189	SSC4D
ENSG00000177051	-0.241731	0.0555165	1.3354e-05	0.000158338	FBXO46
ENSG00000130227	0.214634	0.0493005	1.33925e-05	0.000158706	XPO7
ENSG00000197779	0.465887	0.107019	1.34089e-05	0.000158813	ZNF81
ENSG00000267890	-0.537475	0.12347	1.34241e-05	0.000158879	AC010624.2
ENSG00000198715	-0.233245	0.0535828	1.34293e-05	0.000158879	GLMP
ENSG00000230565	0.357169	0.0820586	1.34525e-05	0.000159	ZNF32-AS2
ENSG00000235194	-0.294708	0.0677089	1.34544e-05	0.000159	PPP1R3E
ENSG00000136631	-0.156841	0.0360367	1.34741e-05	0.000159113	VPS45
ENSG00000285830	0.452581	0.10399	1.34799e-05	0.000159113	AL109628.2
ENSG00000156973	-0.217683	0.0500211	1.35004e-05	0.000159113	PDE6D
ENSG00000165617	0.364999	0.0838728	1.35011e-05	0.000159113	DACT1
ENSG00000197457	-0.249338	0.0572952	1.35012e-05	0.000159113	STMN3
ENSG00000105669	-0.381834	0.0877566	1.35483e-05	0.00015958	COPE
ENSG00000287878	0.469092	0.107818	1.35654e-05	0.000159693	AC022382.2
ENSG00000178342	0.554061	0.127355	1.35808e-05	0.000159731	KCNG2
ENSG00000224003	-0.662537	0.152291	1.35851e-05	0.000159731	YES1P1
ENSG00000005189	-0.419872	0.0965141	1.35909e-05	0.000159731	REXO5
ENSG00000055609	0.269929	0.0620498	1.3601e-05	0.000159739	KMT2C
ENSG00000168852	-0.361413	0.0830812	1.36066e-05	0.000159739	TPTE2P5
ENSG00000168589	-0.476054	0.109472	1.3698e-05	0.000160724	DYNLRB2
ENSG00000130779	0.203867	0.0468883	1.37427e-05	0.00016116	CLIP1
ENSG00000232450	0.497594	0.114449	1.37557e-05	0.000161213	AL133517.1
ENSG00000181577	-1.04955	0.241409	1.37622e-05	0.000161213	C6orf223
ENSG00000167881	0.184573	0.0424631	1.3822e-05	0.000161824	SRP68
ENSG00000110200	-0.247808	0.0570164	1.38476e-05	0.000162035	ANAPC15
ENSG00000164066	-0.387632	0.0891924	1.38634e-05	0.000162131	INTU
ENSG00000176994	0.280654	0.0645992	1.39566e-05	0.000163133	SMCR8
ENSG00000103707	-0.354997	0.0817268	1.40101e-05	0.000163668	MTFMT
ENSG00000253661	-0.904368	0.208251	1.40757e-05	0.000164344	ZFHX4-AS1
ENSG00000203705	-0.366421	0.0843803	1.40874e-05	0.000164392	TATDN3
ENSG00000165516	0.282113	0.0649833	1.41636e-05	0.00016519	KLHDC2
ENSG00000161267	-0.38059	0.0876748	1.4188e-05	0.000165384	BDH1
ENSG00000136448	0.175963	0.0405394	1.42123e-05	0.000165577	NMT1
ENSG00000117877	-0.242719	0.0559204	1.42199e-05	0.000165577	CD3EAP
ENSG00000100228	-0.419686	0.0966965	1.42325e-05	0.000165632	RAB36
ENSG00000197119	-0.365806	0.084312	1.43315e-05	0.000166694	SLC25A29
ENSG00000169032	0.286138	0.0659689	1.44136e-05	0.000167558	MAP2K1
ENSG00000188186	-0.358739	0.0827133	1.4435e-05	0.000167716	LAMTOR4
ENSG00000279331	0.473476	0.109178	1.44617e-05	0.000167935	RBM12B-AS1
ENSG00000152128	-0.349104	0.0805332	1.45827e-05	0.000169247	TMEM163
ENSG00000251023	-0.475092	0.109605	1.46025e-05	0.000169386	AC114980.1
ENSG00000100425	0.208403	0.0480984	1.47193e-05	0.000170648	BRD1
ENSG00000230510	-0.317475	0.0732761	1.47368e-05	0.000170759	PPP5D1
ENSG00000134901	0.361335	0.0834157	1.47934e-05	0.000171266	POGLUT2
ENSG00000287720	-0.685793	0.15832	1.47966e-05	0.000171266	AC023480.1
ENSG00000253720	-0.622447	0.143714	1.48338e-05	0.000171604	AC022973.3
ENSG00000176809	-0.362419	0.0836802	1.48434e-05	0.000171622	LRRC37A3
ENSG00000227540	-0.363476	0.083931	1.48669e-05	0.000171801	AC016394.1
ENSG00000002587	0.330353	0.0762867	1.48834e-05	0.000171898	HS3ST1
ENSG00000038358	0.266638	0.0615773	1.49017e-05	0.000172017	EDC4
ENSG00000273183	0.421058	0.0972567	1.49549e-05	0.000172538	AC093726.2
ENSG00000083168	0.231301	0.0534307	1.49789e-05	0.000172722	KAT6A
ENSG00000160345	-0.388782	0.089819	1.50124e-05	0.000172945	C9orf116
ENSG00000143970	0.313593	0.0724489	1.50145e-05	0.000172945	ASXL2
ENSG00000070182	0.384906	0.0889335	1.50453e-05	0.000173151	SPTB
ENSG00000198711	0.392009	0.0905757	1.50486e-05	0.000173151	SSBP3-AS1
ENSG00000236255	0.450561	0.104109	1.50611e-05	0.000173202	AC009404.1
ENSG00000165487	-0.203138	0.0469416	1.50832e-05	0.000173364	MICU2
ENSG00000280294	-0.339565	0.0784708	1.50967e-05	0.000173425	AC011008.2
ENSG00000237742	-0.527542	0.121921	1.51212e-05	0.000173555	AL365259.1
ENSG00000118200	0.313802	0.0725241	1.51242e-05	0.000173555	CAMSAP2
ENSG00000261159	-0.484284	0.111932	1.51435e-05	0.000173647	AC112484.3
ENSG00000183549	-0.65902	0.152321	1.51485e-05	0.000173647	ACSM5
ENSG00000156531	0.312432	0.0722172	1.51648e-05	0.000173742	PHF6
ENSG00000115255	-0.409588	0.0946808	1.5185e-05	0.000173876	REEP6
ENSG00000272138	-0.657223	0.151928	1.51928e-05	0.000173876	LINC01607
ENSG00000267372	-0.501845	0.116016	1.52082e-05	0.000173959	AC005330.1
ENSG00000267383	0.350502	0.0810352	1.52321e-05	0.000174139	AC011447.3
ENSG00000163093	-0.279224	0.0645581	1.52425e-05	0.000174165	BBS5
ENSG00000249249	-0.511658	0.118326	1.53135e-05	0.000174883	AC010226.1
ENSG00000153015	0.225501	0.0521574	1.53597e-05	0.000175316	CWC27
ENSG00000225975	0.329975	0.0763394	1.54296e-05	0.00017602	LINC01534
ENSG00000272463	-0.607031	0.140481	1.55251e-05	0.000177016	AL357054.4
ENSG00000243156	0.402839	0.0932398	1.55701e-05	0.000177434	MICAL3
ENSG00000143740	0.171733	0.0397577	1.56388e-05	0.000178122	SNAP47
ENSG00000170345	1.43731	0.332772	1.56596e-05	0.000178265	FOS
ENSG00000115904	0.2366	0.0547821	1.56785e-05	0.000178334	SOS1
ENSG00000141956	0.256041	0.0592842	1.56824e-05	0.000178334	PRDM15
ENSG00000138767	0.280831	0.0650258	1.56908e-05	0.000178335	CNOT6L
ENSG00000112379	0.329637	0.0763319	1.57113e-05	0.000178473	ARFGEF3
ENSG00000177182	0.504228	0.116768	1.57302e-05	0.000178592	CLVS1
ENSG00000128881	0.337501	0.078163	1.57514e-05	0.000178738	TTBK2
ENSG00000164091	0.293068	0.0678765	1.57683e-05	0.000178828	WDR82
ENSG00000172731	-0.412819	0.0956139	1.5776e-05	0.000178828	LRRC20
ENSG00000078043	-0.190372	0.0440973	1.58105e-05	0.000179125	PIAS2
ENSG00000147955	-0.26859	0.062232	1.58921e-05	0.000179953	SIGMAR1
ENSG00000281392	-0.469917	0.108901	1.59537e-05	0.000180555	AC107204.1
ENSG00000248671	-0.443038	0.102703	1.60496e-05	0.000181489	ALG1L9P
ENSG00000268947	-0.507794	0.117716	1.60532e-05	0.000181489	AC002128.1
ENSG00000230830	0.642922	0.149066	1.61054e-05	0.000181903	ARPP21-AS1
ENSG00000205771	-0.363479	0.0842757	1.61068e-05	0.000181903	CATSPER2P1
ENSG00000178163	0.288756	0.0669584	1.6144e-05	0.000182227	ZNF518B
ENSG00000125107	0.44704	0.103669	1.61632e-05	0.000182348	CNOT1
ENSG00000065559	0.38261	0.0887406	1.62108e-05	0.000182788	MAP2K4
ENSG00000171311	-0.253541	0.0588158	1.62692e-05	0.00018335	EXOSC1
ENSG00000173064	0.301025	0.0698347	1.62862e-05	0.000183445	HECTD4
ENSG00000146918	0.238317	0.0552899	1.63015e-05	0.000183496	NCAPG2
ENSG00000129696	0.290299	0.0673511	1.63079e-05	0.000183496	TTI2
ENSG00000237978	-0.503309	0.116774	1.63176e-05	0.000183509	KCNMB2-AS1
ENSG00000279716	-0.574499	0.133303	1.63462e-05	0.000183734	AC006128.1
ENSG00000286535	-0.622736	0.144504	1.63634e-05	0.000183775	AC139019.1
ENSG00000082196	-0.461829	0.107167	1.63671e-05	0.000183775	C1QTNF3
ENSG00000165494	0.246125	0.0571182	1.63966e-05	0.00018401	PCF11
ENSG00000174197	0.261186	0.0606221	1.6442e-05	0.000184423	MGA
ENSG00000126950	0.377263	0.0875743	1.64795e-05	0.000184747	TMEM35A
ENSG00000163644	0.290053	0.0673439	1.65447e-05	0.000185233	PPM1K
ENSG00000176244	-0.489642	0.113685	1.65476e-05	0.000185233	ACBD7
ENSG00000151835	0.456872	0.106077	1.65501e-05	0.000185233	SACS
ENSG00000032742	-0.275409	0.0639464	1.65575e-05	0.000185233	IFT88
ENSG00000104517	0.274811	0.0638164	1.66025e-05	0.000185639	UBR5
ENSG00000005483	0.249103	0.0578481	1.66118e-05	0.000185646	KMT2E
ENSG00000168385	-0.212085	0.0492677	1.67175e-05	0.00018673	SEPTIN2
ENSG00000168256	-0.277183	0.0643969	1.67521e-05	0.000187018	NKIRAS2
ENSG00000255135	-0.401392	0.0932605	1.67752e-05	0.000187179	AP002360.1
ENSG00000065060	0.233515	0.0542692	1.68582e-05	0.000188007	UHRF1BP1
ENSG00000173614	-0.232517	0.0540411	1.68809e-05	0.000188161	NMNAT1
ENSG00000159713	-0.520977	0.121097	1.69153e-05	0.000188365	TPPP3
ENSG00000231304	0.966313	0.224613	1.69168e-05	0.000188365	SGO1-AS1
ENSG00000276075	-0.503862	0.117173	1.70673e-05	0.000189869	AC027682.6
ENSG00000269978	-0.413877	0.0962474	1.70695e-05	0.000189869	AL359881.1
ENSG00000159256	0.286407	0.0666135	1.71159e-05	0.000190285	MORC3
ENSG00000145365	0.433525	0.100839	1.71436e-05	0.000190495	TIFA
ENSG00000040199	0.248642	0.0578429	1.71898e-05	0.000190875	PHLPP2
ENSG00000167747	-0.476024	0.110742	1.71957e-05	0.000190875	C19orf48
ENSG00000138075	-0.547753	0.127434	1.72088e-05	0.000190922	ABCG5
ENSG00000117020	0.286287	0.0666127	1.72511e-05	0.000191292	AKT3
ENSG00000033800	0.364967	0.0849289	1.72871e-05	0.000191591	PIAS1
ENSG00000189350	-0.538014	0.125206	1.73117e-05	0.000191623	TOGARAM2
ENSG00000177830	-0.274217	0.0638159	1.73128e-05	0.000191623	CHID1
ENSG00000072134	0.203907	0.0474539	1.73169e-05	0.000191623	EPN2
ENSG00000089682	0.453373	0.105516	1.73343e-05	0.000191717	RBM41
ENSG00000143473	0.549965	0.128006	1.7358e-05	0.00019188	KCNH1
ENSG00000146426	0.249865	0.0581612	1.73843e-05	0.000192071	TIAM2
ENSG00000225265	-0.403419	0.0939182	1.74354e-05	0.000192537	TAF1A-AS1
ENSG00000100889	-0.514385	0.119771	1.74907e-05	0.000193047	PCK2
ENSG00000259685	-0.719977	0.167666	1.75391e-05	0.000193482	IDH2-DT
ENSG00000112624	0.302779	0.0705217	1.75947e-05	0.000193932	BICRAL
ENSG00000165269	-0.54532	0.127014	1.7598e-05	0.000193932	AQP7
ENSG00000142686	0.326065	0.0759666	1.76896e-05	0.00019484	C1orf216
ENSG00000277399	0.421938	0.0983077	1.77062e-05	0.000194923	GPR179
ENSG00000260409	0.588985	0.137233	1.77169e-05	0.000194941	AC012414.5
ENSG00000130203	-0.461011	0.107435	1.77806e-05	0.000195541	APOE
ENSG00000277007	-0.519702	0.121118	1.77988e-05	0.00019564	AC096642.1
ENSG00000163344	-0.31099	0.0724839	1.78296e-05	0.000195878	PMVK
ENSG00000173889	0.281477	0.0656114	1.78627e-05	0.000196141	PHC3
ENSG00000122692	0.152283	0.0355081	1.79741e-05	0.000197263	SMU1
ENSG00000102572	0.361725	0.0843762	1.81057e-05	0.000198567	STK24
ENSG00000121579	0.257947	0.0601699	1.81115e-05	0.000198567	NAA50
ENSG00000221909	-0.220391	0.051412	1.81291e-05	0.000198659	FAM200A
ENSG00000062194	0.231277	0.0539559	1.81586e-05	0.00019888	GPBP1
ENSG00000169314	-0.627108	0.14632	1.82034e-05	0.000199269	C22orf15
ENSG00000189337	0.243453	0.0568066	1.82211e-05	0.000199361	KAZN
ENSG00000259953	-0.597283	0.139382	1.82552e-05	0.000199631	AL138756.1
ENSG00000272995	-0.506564	0.118225	1.82936e-05	0.000199949	AC097505.1
ENSG00000278383	-0.669178	0.156223	1.83996e-05	0.000201005	AL031673.1
ENSG00000083807	-0.296598	0.0692534	1.84561e-05	0.000201471	SLC27A5
ENSG00000019505	0.326613	0.0762629	1.84611e-05	0.000201471	SYT13
ENSG00000197106	-0.263518	0.0615514	1.85835e-05	0.000202667	SLC6A17
ENSG00000136521	-0.236598	0.0552645	1.85897e-05	0.000202667	NDUFB5
ENSG00000101417	-0.311335	0.0727369	1.86649e-05	0.000203375	PXMP4
ENSG00000145569	0.27128	0.0633804	1.86736e-05	0.000203375	OTULINL
ENSG00000139946	0.304505	0.0711449	1.86833e-05	0.000203377	PELI2
ENSG00000138642	-0.538808	0.125902	1.8725e-05	0.000203727	HERC6
ENSG00000257818	-0.652456	0.152472	1.87567e-05	0.000203968	C1GALT1P1
ENSG00000269388	-0.418017	0.0977084	1.88404e-05	0.000204774	AC018755.3
ENSG00000108556	-0.484968	0.113373	1.88906e-05	0.000205216	CHRNE
ENSG00000164442	0.323787	0.0756994	1.89196e-05	0.000205405	CITED2
ENSG00000053254	0.361787	0.0845852	1.89272e-05	0.000205405	FOXN3
ENSG00000188760	-0.259197	0.0606055	1.89614e-05	0.000205671	TMEM198
ENSG00000066379	-0.314046	0.0734343	1.89803e-05	0.000205772	ZNRD1
ENSG00000184635	0.293244	0.0685988	1.91332e-05	0.000207324	ZNF93
ENSG00000078747	0.253185	0.0592324	1.91625e-05	0.000207537	ITCH
ENSG00000144057	-0.478059	0.11193	1.94556e-05	0.000210566	ST6GAL2
ENSG00000164062	-0.281233	0.0658483	1.94659e-05	0.000210566	APEH
ENSG00000112996	0.37125	0.0869261	1.94717e-05	0.000210566	MRPS30
ENSG00000079931	-1.22677	0.287271	1.95116e-05	0.000210891	MOXD1
ENSG00000136824	0.425679	0.099699	1.95784e-05	0.000211506	SMC2
ENSG00000157181	-0.229947	0.0538595	1.96019e-05	0.000211653	ODR4
ENSG00000065615	0.291897	0.0683738	1.96227e-05	0.000211771	CYB5R4
ENSG00000162636	0.359061	0.0841198	1.96838e-05	0.000212323	FAM102B
ENSG00000179292	-0.371055	0.0869424	1.97386e-05	0.000212621	TMEM151A
ENSG00000126215	-0.332013	0.0777953	1.97427e-05	0.000212621	XRCC3
ENSG00000171953	0.176128	0.0412699	1.97492e-05	0.000212621	ATPAF2
ENSG00000121680	-0.349319	0.0818521	1.97512e-05	0.000212621	PEX16
ENSG00000011478	-0.31023	0.0727009	1.9793e-05	0.000212964	QPCTL
ENSG00000259591	-1.10075	0.258006	1.98666e-05	0.000213648	AC022898.1
ENSG00000081386	0.389269	0.0912672	1.99757e-05	0.000214714	ZNF510
ENSG00000256124	-0.578035	0.135536	2.00076e-05	0.000214948	LINC01152
ENSG00000286699	-0.401448	0.0941452	2.0068e-05	0.000215489	AC084198.2
ENSG00000168539	-1.27473	0.299002	2.01452e-05	0.000216209	CHRM1
ENSG00000254901	-0.395457	0.0927618	2.01566e-05	0.000216224	BORCS8
ENSG00000015532	-0.19151	0.0449364	2.02784e-05	0.000217421	XYLT2
ENSG00000005889	0.225761	0.0529771	2.03068e-05	0.000217617	ZFX
ENSG00000197043	-0.257179	0.0603645	2.04029e-05	0.000218537	ANXA6
ENSG00000270171	-0.430921	0.101157	2.04513e-05	0.000218946	AL359881.3
[truncated: 19,392 more rows]

## Sheet: Supplementary_Data_2
Supplementary_Data_1	Differentially expressed genes, case/control MayoRNAseq (temporal cortex, age, sex, with APOE)
Ensembl_Gene_ID	log2FoldChange	SE	p_value	FDR_adj_p_value	Gene_symbol
ENSG00000168743	1.63482	0.14234	1.56351e-30	3.34436e-26	NPNT
ENSG00000106809	3.59646	0.341527	6.24763e-26	6.68184e-22	OGN
ENSG00000122176	2.04143	0.232951	1.89526e-18	1.35132e-14	FMOD
ENSG00000124107	3.00443	0.356523	3.54579e-17	1.89611e-13	SLPI
ENSG00000003989	1.55492	0.187967	1.31369e-16	5.61996e-13	SLC7A2
ENSG00000134294	1.02869	0.124701	1.59323e-16	5.67985e-13	SLC38A2
ENSG00000087116	1.03413	0.128175	7.13537e-16	2.18036e-12	ADAMTS2
ENSG00000127954	2.1994	0.28128	5.31342e-15	1.42067e-11	STEAP4
ENSG00000287689	2.15663	0.285708	4.40803e-14	1.03668e-10	AC009704.3
ENSG00000168542	1.90128	0.25239	4.95378e-14	1.03668e-10	COL3A1
ENSG00000112936	1.67595	0.222761	5.3312e-14	1.03668e-10	C7
ENSG00000178104	0.690497	0.0922624	7.20664e-14	1.19498e-10	PDE4DIP
ENSG00000096696	1.96725	0.262895	7.26265e-14	1.19498e-10	DSP
ENSG00000168079	2.86815	0.387881	1.42028e-13	2.16999e-10	SCARA5
ENSG00000182107	2.19092	0.304699	6.45802e-13	9.20914e-10	TMEM30B
ENSG00000164949	1.24813	0.175795	1.24816e-12	1.66863e-09	GEM
ENSG00000166482	1.13584	0.161157	1.81426e-12	2.28277e-09	MFAP4
ENSG00000183723	0.379733	0.0540149	2.063e-12	2.45153e-09	CMTM4
ENSG00000138061	1.52909	0.219093	2.96955e-12	3.31485e-09	CYP1B1
ENSG00000176692	1.93436	0.277402	3.09944e-12	3.31485e-09	FOXC2
ENSG00000152779	2.0789	0.299059	3.61498e-12	3.68212e-09	SLC16A12
ENSG00000163817	1.64225	0.236528	3.83393e-12	3.72763e-09	SLC6A20
ENSG00000255135	-0.464145	0.0669861	4.23904e-12	3.76714e-09	AP002360.1
ENSG00000149809	-0.533385	0.0769991	4.29366e-12	3.76714e-09	TM7SF2
ENSG00000287808	-0.714935	0.10326	4.40293e-12	3.76714e-09	AL355999.1
ENSG00000166535	1.00534	0.148498	1.28731e-11	1.05906e-08	A2ML1
ENSG00000188783	0.971724	0.144133	1.56392e-11	1.21914e-08	PRELP
ENSG00000251442	1.0922	0.162074	1.59589e-11	1.21914e-08	LINC01094
ENSG00000170439	1.04474	0.155411	1.78674e-11	1.31787e-08	METTL7B
ENSG00000197256	0.884855	0.13179	1.89164e-11	1.34874e-08	KANK2
ENSG00000205542	-0.416282	0.0626453	3.03108e-11	2.09145e-08	TMSB4X
ENSG00000163359	1.46927	0.221347	3.18248e-11	2.12729e-08	COL6A3
ENSG00000142494	1.64169	0.248291	3.79255e-11	2.44358e-08	SLC47A1
ENSG00000099937	1.70567	0.258106	3.88414e-11	2.44358e-08	SERPIND1
ENSG00000270021	-1.20218	0.182527	4.5085e-11	2.75533e-08	AC026691.1
ENSG00000270171	-1.06568	0.162107	4.89973e-11	2.91126e-08	AL359881.3
ENSG00000067113	0.453206	0.0692792	6.08115e-11	3.51556e-08	PLPP1
ENSG00000139354	0.753293	0.115421	6.7327e-11	3.7898e-08	GAS2L3
ENSG00000106351	0.488872	0.0750135	7.16699e-11	3.93082e-08	AGFG2
ENSG00000119681	0.697191	0.107188	7.8012e-11	4.17169e-08	LTBP2
ENSG00000114126	0.278486	0.0428606	8.16662e-11	4.26058e-08	TFDP2
ENSG00000148848	0.814859	0.126647	1.24215e-10	6.32608e-08	ADAM12
ENSG00000101213	-0.918135	0.144001	1.81893e-10	9.04813e-08	PTK6
ENSG00000237686	-0.869143	0.136723	2.05767e-10	1.00031e-07	AL109615.3
ENSG00000278266	-0.660774	0.104006	2.10863e-10	1.0023e-07	AC079949.2
ENSG00000177119	0.781804	0.12338	2.34994e-10	1.09272e-07	ANO6
ENSG00000100360	-0.402759	0.0636556	2.49733e-10	1.13655e-07	IFT27
ENSG00000164692	1.36528	0.216176	2.69142e-10	1.19937e-07	COL1A2
ENSG00000143772	0.769403	0.122523	3.39353e-10	1.48138e-07	ITPKB
ENSG00000084676	0.282238	0.0450506	3.73023e-10	1.59579e-07	NCOA1
ENSG00000173376	1.41905	0.227482	4.42946e-10	1.85777e-07	NDNF
ENSG00000117280	0.588783	0.0946151	4.8795e-10	2.00717e-07	RAB29
ENSG00000151632	0.899009	0.144566	5.01398e-10	2.02357e-07	AKR1C2
ENSG00000128298	-0.504989	0.0815216	5.84541e-10	2.31543e-07	BAIAP2L2
ENSG00000198743	0.938116	0.151694	6.2395e-10	2.4266e-07	SLC5A3
ENSG00000213694	0.879658	0.143245	8.20407e-10	3.13366e-07	S1PR3
ENSG00000081818	0.551015	0.0899282	8.93959e-10	3.3547e-07	PCDHB4
ENSG00000158186	0.628105	0.102703	9.61053e-10	3.5443e-07	MRAS
ENSG00000122507	0.298056	0.0487763	9.92085e-10	3.59673e-07	BBS9
ENSG00000197180	-0.470055	0.0772211	1.14948e-09	4.0409e-07	AC244090.1
ENSG00000188488	1.73128	0.284554	1.1709e-09	4.0409e-07	SERPINA5
ENSG00000257894	1.22761	0.201772	1.17128e-09	4.0409e-07	AC027288.3
ENSG00000092607	1.27522	0.209713	1.19594e-09	4.06049e-07	TBX15
ENSG00000241644	1.20911	0.199345	1.31631e-09	4.39935e-07	INMT
ENSG00000286755	-0.974205	0.160786	1.36965e-09	4.50721e-07	AC135893.1
ENSG00000168229	1.70227	0.281091	1.39614e-09	4.52477e-07	PTGDR
ENSG00000287910	-0.744862	0.123187	1.47944e-09	4.72318e-07	AC104024.4
ENSG00000170791	-0.324159	0.0536617	1.53362e-09	4.82412e-07	CHCHD7
ENSG00000011275	0.165155	0.0274065	1.67955e-09	5.2066e-07	RNF216
ENSG00000175575	-0.448536	0.0745545	1.78549e-09	5.45594e-07	PAAF1
ENSG00000198523	1.19978	0.199542	1.82496e-09	5.49802e-07	PLN
ENSG00000274220	-0.590104	0.0981844	1.8534e-09	5.50614e-07	AC009163.7
ENSG00000125534	-0.533146	0.0888677	1.98145e-09	5.80592e-07	PPDPF
ENSG00000066827	0.22288	0.0372807	2.25326e-09	6.51315e-07	ZFAT
ENSG00000185615	-0.864004	0.145053	2.57715e-09	7.30324e-07	PDIA2
ENSG00000159239	-0.728609	0.122378	2.6202e-09	7.30324e-07	AC005041.1
ENSG00000205929	1.15142	0.19341	2.62903e-09	7.30324e-07	C21orf62
ENSG00000065882	0.283193	0.0476056	2.70214e-09	7.4101e-07	TBC1D1
ENSG00000174939	-0.512522	0.0862273	2.78399e-09	7.53793e-07	ASPHD1
ENSG00000104415	0.899395	0.151544	2.94074e-09	7.77466e-07	CCN4
ENSG00000167792	-0.267128	0.0450113	2.94412e-09	7.77466e-07	NDUFV1
ENSG00000253250	0.701237	0.118307	3.08029e-09	7.95528e-07	C8orf88
ENSG00000196154	1.24525	0.210102	3.0869e-09	7.95528e-07	S100A4
ENSG00000177556	-0.339883	0.0573716	3.13754e-09	7.97654e-07	ATOX1
ENSG00000137413	0.254445	0.0429621	3.16973e-09	7.97654e-07	TAF8
ENSG00000186298	0.337669	0.0571373	3.42552e-09	8.52e-07	PPP1CC
ENSG00000094963	1.00319	0.170151	3.72756e-09	9.12472e-07	FMO2
ENSG00000106823	1.20393	0.20424	3.75397e-09	9.12472e-07	ECM2
ENSG00000113108	-0.305404	0.0518403	3.83318e-09	9.21256e-07	APBB3
ENSG00000197779	0.520589	0.08859	4.19323e-09	9.96592e-07	ZNF81
ENSG00000108821	1.40158	0.239928	5.16809e-09	1.20711e-06	COL1A1
ENSG00000275830	1.30471	0.223374	5.19186e-09	1.20711e-06	AL390755.1
ENSG00000107779	0.452114	0.0774975	5.41423e-09	1.24527e-06	BMPR1A
ENSG00000144810	1.21059	0.208315	6.19708e-09	1.41017e-06	COL8A1
ENSG00000115648	1.36522	0.235334	6.58322e-09	1.47385e-06	MLPH
ENSG00000076344	-0.623704	0.107527	6.61477e-09	1.47385e-06	RGS11
ENSG00000138798	0.687454	0.118696	6.96743e-09	1.53643e-06	EGF
ENSG00000135862	0.563998	0.097518	7.31494e-09	1.58016e-06	LAMC1
ENSG00000172296	1.50946	0.260996	7.31734e-09	1.58016e-06	SPTLC3
ENSG00000148704	-0.908497	0.157189	7.48541e-09	1.58016e-06	VAX1
ENSG00000164707	1.42546	0.246688	7.54242e-09	1.58016e-06	SLC13A4
ENSG00000154188	0.915447	0.158488	7.64469e-09	1.58016e-06	ANGPT1
ENSG00000128564	-1.23641	0.214185	7.80352e-09	1.58016e-06	VGF
ENSG00000145907	0.300301	0.0520279	7.83722e-09	1.58016e-06	G3BP1
ENSG00000173818	-0.240522	0.0416743	7.85857e-09	1.58016e-06	ENDOV
ENSG00000138722	1.51371	0.262292	7.87707e-09	1.58016e-06	MMRN1
ENSG00000261671	-0.64873	0.112452	7.97711e-09	1.58016e-06	AL158211.1
ENSG00000258539	-1.04412	0.180991	7.97835e-09	1.58016e-06	AC068896.1
ENSG00000113212	0.642507	0.111468	8.21277e-09	1.61166e-06	PCDHB7
ENSG00000142227	0.821461	0.142559	8.3003e-09	1.61403e-06	EMP3
ENSG00000160781	-0.950448	0.165111	8.59202e-09	1.65571e-06	PAQR6
ENSG00000167608	-0.57465	0.100009	9.1395e-09	1.74548e-06	TMC4
ENSG00000166483	0.674257	0.117549	9.69422e-09	1.83504e-06	WEE1
ENSG00000091436	0.484744	0.0847997	1.08839e-08	2.03491e-06	MAP3K20
ENSG00000259448	-0.54997	0.0962249	1.09404e-08	2.03491e-06	LINC02352
ENSG00000166426	1.18841	0.208144	1.1327e-08	2.08866e-06	CRABP1
ENSG00000175265	-0.504329	0.0883539	1.14275e-08	2.08918e-06	GOLGA8A
ENSG00000128274	0.895207	0.157031	1.19228e-08	2.15187e-06	A4GALT
ENSG00000149452	1.68351	0.295346	1.19716e-08	2.15187e-06	SLC22A8
ENSG00000230910	-0.433323	0.076092	1.23576e-08	2.20274e-06	AL391807.1
ENSG00000145041	0.241728	0.0424759	1.26335e-08	2.2333e-06	DCAF1
ENSG00000121897	-0.222757	0.0391889	1.31432e-08	2.29981e-06	LIAS
ENSG00000143970	0.379352	0.0667506	1.32247e-08	2.29981e-06	ASXL2
ENSG00000230461	-0.917308	0.161502	1.34805e-08	2.32539e-06	PROX1-AS1
ENSG00000170266	0.26804	0.0472668	1.42153e-08	2.43251e-06	GLB1
ENSG00000162520	0.696611	0.123061	1.50759e-08	2.55931e-06	SYNC
ENSG00000137509	0.514755	0.0910017	1.54457e-08	2.60144e-06	PRCP
ENSG00000269978	-0.84777	0.149958	1.57336e-08	2.62121e-06	AL359881.1
ENSG00000222044	-1.09382	0.193509	1.58081e-08	2.62121e-06	AL031587.1
ENSG00000165006	0.219088	0.0387856	1.61674e-08	2.66016e-06	UBAP1
ENSG00000159674	-0.882158	0.156695	1.80449e-08	2.94642e-06	SPON2
ENSG00000142449	-0.79215	0.14091	1.89103e-08	3.06434e-06	FBN3
ENSG00000286722	0.978238	0.174212	1.9633e-08	3.13496e-06	AC009244.2
ENSG00000262686	-0.547645	0.0975299	1.96393e-08	3.13496e-06	GLIS2-AS1
ENSG00000180447	1.02244	0.18215	1.9867e-08	3.13845e-06	GAS1
ENSG00000271780	-0.535664	0.0954431	1.99546e-08	3.13845e-06	AL118558.3
ENSG00000145863	-1.89126	0.337155	2.02931e-08	3.16839e-06	GABRA6
ENSG00000167513	-0.437796	0.0780921	2.06869e-08	3.18766e-06	CDT1
ENSG00000177311	0.362068	0.0645866	2.07146e-08	3.18766e-06	ZBTB38
ENSG00000011465	0.945957	0.168883	2.12823e-08	3.25163e-06	DCN
ENSG00000181195	-1.377	0.246183	2.22676e-08	3.37804e-06	PENK
ENSG00000171388	0.717267	0.128398	2.31997e-08	3.49466e-06	APLN
ENSG00000189007	-0.342652	0.0613521	2.33696e-08	3.49563e-06	ADAT2
ENSG00000261616	0.502945	0.0903093	2.56004e-08	3.79308e-06	AC036108.3
ENSG00000259366	0.683319	0.122714	2.57128e-08	3.79308e-06	AC108449.2
ENSG00000103888	1.02966	0.185006	2.61375e-08	3.82932e-06	CEMIP
ENSG00000164188	0.86601	0.155644	2.63592e-08	3.83118e-06	RANBP3L
ENSG00000134297	0.443649	0.0797491	2.65084e-08	3.83118e-06	PLEKHA8P1
ENSG00000099866	-0.556163	0.100026	2.69512e-08	3.85605e-06	MADCAM1
ENSG00000147434	-1.34317	0.241595	2.7041e-08	3.85605e-06	CHRNA6
ENSG00000172935	1.16243	0.209496	2.8779e-08	4.07671e-06	MRGPRF
ENSG00000084073	0.326309	0.0588576	2.95565e-08	4.13549e-06	ZMPSTE24
ENSG00000146963	-0.286094	0.0516051	2.95806e-08	4.13549e-06	LUC7L2
ENSG00000067836	-0.410691	0.0742478	3.17762e-08	4.38846e-06	ROGDI
ENSG00000147257	1.0205	0.184517	3.19045e-08	4.38846e-06	GPC3
ENSG00000272556	-0.875658	0.158344	3.20056e-08	4.38846e-06	GTF2IP13
ENSG00000187079	0.434387	0.0785939	3.25798e-08	4.43874e-06	TEAD1
ENSG00000162909	0.526282	0.0953688	3.42122e-08	4.63163e-06	CAPN2
ENSG00000154274	0.783738	0.14218	3.54156e-08	4.76317e-06	C4orf19
ENSG00000227456	0.922967	0.16747	3.56291e-08	4.76317e-06	LINC00310
ENSG00000006327	1.0483	0.190275	3.60066e-08	4.78373e-06	TNFRSF12A
ENSG00000158246	0.685973	0.124584	3.66888e-08	4.84428e-06	TENT5B
ENSG00000187720	1.10023	0.199952	3.74512e-08	4.91218e-06	THSD4
ENSG00000269893	-0.340333	0.0618621	3.76623e-08	4.91218e-06	SNHG8
ENSG00000198876	0.299051	0.0543723	3.79673e-08	4.91649e-06	DCAF12
ENSG00000046604	1.67076	0.303819	3.81551e-08	4.91649e-06	DSG2
ENSG00000163349	0.324094	0.0589509	3.84806e-08	4.92874e-06	HIPK1
ENSG00000142920	-0.390544	0.0710864	3.93073e-08	5.00466e-06	AZIN2
ENSG00000204936	1.90232	0.346393	3.97905e-08	5.03621e-06	CD177
ENSG00000074219	0.929826	0.169483	4.10586e-08	5.16614e-06	TEAD2
ENSG00000284708	0.691646	0.126293	4.33788e-08	5.42615e-06	AL031731.1
ENSG00000168314	-1.08039	0.197343	4.38273e-08	5.45038e-06	MOBP
ENSG00000273456	-0.503421	0.0919952	4.44363e-08	5.49418e-06	AC064836.3
ENSG00000141639	0.610736	0.111721	4.5875e-08	5.62261e-06	MAPK4
ENSG00000119283	-0.808672	0.147944	4.60135e-08	5.62261e-06	TRIM67
ENSG00000131650	-0.600613	0.1099	4.62636e-08	5.62261e-06	KREMEN2
ENSG00000149527	-0.507266	0.092875	4.71281e-08	5.69532e-06	PLCH2
ENSG00000143224	-0.256325	0.046959	4.80218e-08	5.77071e-06	PPOX
ENSG00000165474	1.45682	0.267504	5.15275e-08	6.15739e-06	GJB2
ENSG00000115904	0.25919	0.0476127	5.21776e-08	6.20044e-06	SOS1
ENSG00000174032	0.391314	0.0719976	5.47675e-08	6.47225e-06	SLC25A30
ENSG00000083312	0.287367	0.0528945	5.54646e-08	6.51861e-06	TNPO1
ENSG00000078804	-0.969952	0.178599	5.60678e-08	6.5535e-06	TP53INP2
ENSG00000069696	-0.714273	0.13158	5.6847e-08	6.59477e-06	DRD4
ENSG00000279198	-0.582462	0.10731	5.70375e-08	6.59477e-06	AC008894.3
ENSG00000148950	-0.262127	0.0483228	5.81147e-08	6.68319e-06	IMMP1L
ENSG00000138356	0.899106	0.165815	5.88279e-08	6.72903e-06	AOX1
ENSG00000157005	-1.38999	0.256493	5.98648e-08	6.81122e-06	SST
ENSG00000124749	0.587494	0.108498	6.13667e-08	6.91e-06	COL21A1
ENSG00000238217	-0.852527	0.157446	6.13791e-08	6.91e-06	LINC01877
ENSG00000272444	-0.663933	0.122655	6.19796e-08	6.94107e-06	AL118558.4
ENSG00000180539	-0.643839	0.119056	6.37812e-08	7.10562e-06	C9orf139
ENSG00000286872	-0.516954	0.0957517	6.70514e-08	7.43124e-06	AC024270.5
ENSG00000138785	0.279725	0.0518372	6.80584e-08	7.50397e-06	INTS12
ENSG00000168081	-1.08172	0.200659	7.01314e-08	7.69287e-06	PNOC
ENSG00000103342	0.229884	0.0427165	7.38206e-08	8.05624e-06	GSPT1
ENSG00000148482	0.819929	0.152419	7.47151e-08	8.11247e-06	SLC39A12
ENSG00000285684	0.875483	0.162913	7.70313e-08	8.28619e-06	AL137781.1
ENSG00000196951	-0.418489	0.0778757	7.70898e-08	8.28619e-06	SCOC-AS1
ENSG00000164761	1.16955	0.217701	7.77373e-08	8.314e-06	TNFRSF11B
ENSG00000100142	-0.397584	0.0740417	7.88556e-08	8.38702e-06	POLR2F
ENSG00000142233	-0.631493	0.117621	7.9229e-08	8.38702e-06	NTN5
ENSG00000123094	0.544775	0.101485	7.95963e-08	8.38702e-06	RASSF8
ENSG00000181284	0.646761	0.120634	8.2595e-08	8.66032e-06	TMEM102
ENSG00000146416	-0.251704	0.0469613	8.3302e-08	8.67767e-06	AIG1
ENSG00000102580	0.380835	0.0710789	8.41842e-08	8.67767e-06	DNAJC3
ENSG00000138193	0.489824	0.0914231	8.42583e-08	8.67767e-06	PLCE1
ENSG00000251450	-0.727553	0.135801	8.43831e-08	8.67767e-06	RASGRF2-AS1
ENSG00000102547	0.44194	0.0825207	8.53208e-08	8.73211e-06	CAB39L
ENSG00000075420	0.46984	0.0877546	8.60228e-08	8.76204e-06	FNDC3B
ENSG00000177335	-0.344467	0.0644138	8.90718e-08	9.0296e-06	C8orf31
ENSG00000147571	-1.57702	0.294964	8.96796e-08	9.04834e-06	CRH
ENSG00000246089	-0.326418	0.061094	9.14825e-08	9.14392e-06	AC016065.1
ENSG00000172493	0.400505	0.0749605	9.14847e-08	9.14392e-06	AFF1
ENSG00000167113	-0.295363	0.0552904	9.19095e-08	9.14392e-06	COQ4
ENSG00000069702	0.692284	0.129642	9.29656e-08	9.17524e-06	TGFBR3
ENSG00000213339	-0.431995	0.0809118	9.34161e-08	9.17524e-06	QTRT1
ENSG00000172824	-0.62352	0.116788	9.35111e-08	9.17524e-06	CES4A
ENSG00000148444	-0.275657	0.051696	9.69984e-08	9.47395e-06	COMMD3
ENSG00000134278	0.440215	0.0826163	9.90667e-08	9.60749e-06	SPIRE1
ENSG00000234807	-0.535144	0.100439	9.9264e-08	9.60749e-06	LINC01135
ENSG00000205544	-0.503732	0.0945721	1.00159e-07	9.65041e-06	TMEM256
ENSG00000242861	-0.919649	0.172804	1.02681e-07	9.84907e-06	AL591895.1
ENSG00000137038	-0.275199	0.0517272	1.03659e-07	9.89849e-06	DMAC1
ENSG00000254081	-1.31448	0.24748	1.08747e-07	1.03382e-05	LINC01299
ENSG00000158813	0.544679	0.102625	1.1115e-07	1.05199e-05	EDA
ENSG00000138735	0.44827	0.0845388	1.14204e-07	1.07613e-05	PDE5A
ENSG00000171311	-0.204617	0.0386168	1.16657e-07	1.09443e-05	EXOSC1
ENSG00000163297	0.587545	0.110929	1.17995e-07	1.10215e-05	ANTXR2
ENSG00000165105	0.91121	0.172095	1.19138e-07	1.10798e-05	RASEF
ENSG00000164164	0.258298	0.0488035	1.20585e-07	1.11659e-05	OTUD4
ENSG00000196616	1.12412	0.212443	1.21403e-07	1.11931e-05	ADH1B
ENSG00000133789	0.459584	0.0869888	1.26904e-07	1.16501e-05	SWAP70
ENSG00000110395	0.252554	0.0478273	1.28805e-07	1.17712e-05	CBL
ENSG00000052850	1.22966	0.23292	1.29653e-07	1.17712e-05	ALX4
ENSG00000078814	-0.609765	0.115507	1.29874e-07	1.17712e-05	MYH7B
ENSG00000153162	0.925616	0.175426	1.31761e-07	1.18919e-05	BMP6
ENSG00000234420	-0.288709	0.0547875	1.36713e-07	1.22869e-05	ZNF37BP
ENSG00000158467	0.50488	0.0958265	1.37404e-07	1.22973e-05	AHCYL2
ENSG00000170145	0.25724	0.0489494	1.47842e-07	1.31765e-05	SIK2
ENSG00000112837	0.963535	0.183595	1.53639e-07	1.36363e-05	TBX18
ENSG00000198542	1.35998	0.259365	1.57573e-07	1.39276e-05	ITGBL1
ENSG00000266903	1.35086	0.257767	1.6004e-07	1.40875e-05	AC243964.3
ENSG00000235194	-0.304745	0.0582159	1.65222e-07	1.4484e-05	PPP1R3E
ENSG00000001497	-0.365192	0.0698501	1.71146e-07	1.49421e-05	LAS1L
ENSG00000137210	-0.298503	0.0571227	1.73554e-07	1.50908e-05	TMEM14B
ENSG00000133460	-0.306437	0.0586854	1.77294e-07	1.5299e-05	SLC2A11
ENSG00000257585	-1.12986	0.216381	1.7738e-07	1.5299e-05	LINC00609
ENSG00000231359	-0.759567	0.145554	1.80411e-07	1.5498e-05	AC072052.1
ENSG00000085063	0.430333	0.0825147	1.83596e-07	1.56944e-05	CD59
ENSG00000018408	0.677392	0.129902	1.84165e-07	1.56944e-05	WWTR1
ENSG00000164096	-0.27853	0.0534238	1.85226e-07	1.57221e-05	C4orf3
ENSG00000249207	-0.600069	0.11513	1.86705e-07	1.5733e-05	AC079921.1
ENSG00000173992	-0.317774	0.0609697	1.86825e-07	1.5733e-05	CCS
ENSG00000132600	-0.294335	0.0565551	1.9464e-07	1.63269e-05	PRMT7
ENSG00000259431	0.369167	0.0709534	1.96151e-07	1.63893e-05	THTPA
ENSG00000100926	0.359103	0.069038	1.97662e-07	1.64513e-05	TM9SF1
ENSG00000251493	1.17599	0.226292	2.02778e-07	1.68117e-05	FOXD1
ENSG00000174943	-0.233887	0.0450191	2.04402e-07	1.68809e-05	KCTD13
ENSG00000068024	0.26642	0.0513137	2.08052e-07	1.70396e-05	HDAC4
ENSG00000172380	0.596474	0.114894	2.08587e-07	1.70396e-05	GNG12
ENSG00000136895	-0.320953	0.0618239	2.08713e-07	1.70396e-05	GARNL3
ENSG00000179562	0.332762	0.0641139	2.10098e-07	1.70874e-05	GCC1
ENSG00000175591	0.897568	0.172978	2.11523e-07	1.71381e-05	P2RY2
ENSG00000135766	0.521044	0.100502	2.16713e-07	1.74924e-05	EGLN1
ENSG00000170801	1.15573	0.223016	2.1921e-07	1.76274e-05	HTRA3
ENSG00000132256	0.714883	0.138048	2.23656e-07	1.79176e-05	TRIM5
ENSG00000260000	-0.512668	0.0990544	2.27156e-07	1.81301e-05	AL133338.1
ENSG00000235597	-0.539338	0.104245	2.29452e-07	1.82453e-05	LINC01102
ENSG00000063761	-0.354518	0.0685823	2.35054e-07	1.85929e-05	ADCK1
ENSG00000204644	-1.03609	0.20045	2.35562e-07	1.85929e-05	ZFP57
ENSG00000274363	-0.796425	0.154136	2.37856e-07	1.86533e-05	AC087742.1
ENSG00000239827	-0.342961	0.0663772	2.38071e-07	1.86533e-05	SUGT1P3
ENSG00000185437	0.676768	0.131099	2.43982e-07	1.90466e-05	SH3BGR
ENSG00000167193	0.210415	0.0407822	2.47622e-07	1.92155e-05	CRK
ENSG00000232110	-0.851364	0.165017	2.47943e-07	1.92155e-05	AL353751.1
ENSG00000171189	-0.529001	0.102676	2.57508e-07	1.98848e-05	GRIK1
ENSG00000151655	0.842135	0.163476	2.58502e-07	1.98898e-05	ITIH2
ENSG00000145012	0.511611	0.0993371	2.60142e-07	1.99442e-05	LPP
ENSG00000094916	0.216496	0.0420845	2.68519e-07	2.05129e-05	CBX5
ENSG00000148341	-0.323177	0.0628359	2.70102e-07	2.05153e-05	SH3GLB2
ENSG00000248671	-0.370787	0.0720962	2.70469e-07	2.05153e-05	ALG1L9P
ENSG00000250033	0.99041	0.192608	2.71695e-07	2.05355e-05	SLC7A11-AS1
ENSG00000167264	-0.253225	0.0493147	2.82335e-07	2.12646e-05	DUS2
ENSG00000158270	0.734686	0.143239	2.91144e-07	2.17947e-05	COLEC12
ENSG00000146540	-0.359757	0.0701429	2.91411e-07	2.17947e-05	C7orf50
ENSG00000163762	0.780838	0.152281	2.93448e-07	2.18706e-05	TM4SF18
ENSG00000205913	-0.636695	0.124197	2.95181e-07	2.19234e-05	SRRM2-AS1
ENSG00000198830	-0.41772	0.0815164	2.98538e-07	2.2096e-05	HMGN2
ENSG00000277072	-0.398425	0.0777678	3.00295e-07	2.21494e-05	STAG3L2
ENSG00000164576	0.259049	0.0505829	3.03467e-07	2.22843e-05	SAP30L
ENSG00000285868	-1.01536	0.19828	3.04208e-07	2.22843e-05	AC008676.3
ENSG00000134253	-0.371643	0.0725956	3.06571e-07	2.23807e-05	TRIM45
ENSG00000279943	-0.415755	0.0812255	3.07934e-07	2.24037e-05	AC110771.1
ENSG00000198131	-0.22168	0.0433151	3.09042e-07	2.24082e-05	ZNF544
ENSG00000134759	-0.141623	0.0276764	3.10285e-07	2.24223e-05	ELP2
ENSG00000068400	-0.289527	0.0565973	3.12807e-07	2.25284e-05	GRIPAP1
ENSG00000235706	-0.490144	0.0958775	3.1844e-07	2.28087e-05	DICER1-AS1
ENSG00000148985	-0.39096	0.0764795	3.18831e-07	2.28087e-05	PGAP2
ENSG00000182326	0.715362	0.139968	3.20643e-07	2.28619e-05	C1S
ENSG00000269473	-0.611847	0.119864	3.31661e-07	2.35689e-05	AC012313.8
ENSG00000162998	0.942161	0.184695	3.37538e-07	2.38301e-05	FRZB
ENSG00000171960	-0.282125	0.0553082	3.37921e-07	2.38301e-05	PPIH
ENSG00000109320	0.378	0.0741097	3.3868e-07	2.38301e-05	NFKB1
ENSG00000099942	0.166485	0.0326472	3.40502e-07	2.38798e-05	CRKL
ENSG00000151503	0.245749	0.0482129	3.44777e-07	2.41006e-05	NCAPD3
ENSG00000049323	0.554856	0.109036	3.60432e-07	2.51129e-05	LTBP1
ENSG00000125430	0.816975	0.160569	3.61887e-07	2.51324e-05	HS3ST3B1
ENSG00000102119	-0.293477	0.0577657	3.76489e-07	2.60618e-05	EMD
ENSG00000105379	-0.37884	0.0745927	3.79857e-07	2.61931e-05	ETFB
ENSG00000198556	-0.316318	0.0622882	3.80835e-07	2.61931e-05	ZNF789
ENSG00000249577	0.741803	0.146107	3.83208e-07	2.62719e-05	AC010424.1
ENSG00000111961	0.500069	0.0985313	3.87032e-07	2.64492e-05	SASH1
ENSG00000134262	-0.265852	0.0523921	3.88966e-07	2.64967e-05	AP4B1
ENSG00000279865	-0.47659	0.0939834	3.9573e-07	2.6872e-05	AC006511.3
ENSG00000180104	-0.168545	0.033271	4.06638e-07	2.74517e-05	EXOC3
ENSG00000145358	0.876158	0.172973	4.07785e-07	2.74517e-05	DDIT4L
ENSG00000234028	-0.653119	0.128955	4.09045e-07	2.74517e-05	EIF2AK3-DT
ENSG00000099622	-0.564501	0.111462	4.09401e-07	2.74517e-05	CIRBP
ENSG00000223774	-0.712395	0.140761	4.16995e-07	2.78735e-05	AL513217.1
ENSG00000236714	-0.771953	0.152664	4.26927e-07	2.84485e-05	LINC01844
ENSG00000197614	0.822578	0.1627	4.2862e-07	2.84726e-05	MFAP5
ENSG00000019169	1.45374	0.287585	4.30373e-07	2.85006e-05	MARCO
ENSG00000171100	0.399464	0.0790771	4.38193e-07	2.88228e-05	MTM1
ENSG00000242759	-0.323749	0.064093	4.3894e-07	2.88228e-05	LINC00882
ENSG00000166091	-0.892685	0.176731	4.39282e-07	2.88228e-05	CMTM5
ENSG00000162913	-0.739382	0.146445	4.44416e-07	2.90705e-05	OBSCN-AS1
ENSG00000185513	-0.350421	0.069421	4.4701e-07	2.91071e-05	L3MBTL1
ENSG00000166831	0.567673	0.112467	4.47697e-07	2.91071e-05	RBPMS2
ENSG00000184304	0.331367	0.0656639	4.50205e-07	2.91747e-05	PRKD1
ENSG00000143811	-0.29228	0.0579246	4.51464e-07	2.91747e-05	PYCR2
ENSG00000229017	-0.478762	0.0949168	4.55853e-07	2.93696e-05	LINC01277
ENSG00000266313	-0.538761	0.106837	4.58728e-07	2.94e-05	AC026254.2
ENSG00000181135	-0.202547	0.0401665	4.59075e-07	2.94e-05	ZNF707
ENSG00000127419	-0.316866	0.0628499	4.61566e-07	2.94713e-05	TMEM175
ENSG00000116678	0.868923	0.172439	4.6793e-07	2.97887e-05	LEPR
ENSG00000142606	0.953025	0.189239	4.75142e-07	3.01581e-05	MMEL1
ENSG00000287917	-0.794958	0.157891	4.78248e-07	3.02655e-05	AP000944.7
ENSG00000158526	-0.33055	0.0656807	4.8366e-07	3.04004e-05	TSR2
ENSG00000254101	-1.06549	0.211724	4.84211e-07	3.04004e-05	LINC02055
ENSG00000092969	0.839448	0.166812	4.84645e-07	3.04004e-05	TGFB2
ENSG00000149577	-0.337041	0.0669985	4.89006e-07	3.05843e-05	SIDT2
ENSG00000198754	-0.55179	0.109704	4.90924e-07	3.06148e-05	OXCT2
ENSG00000095637	0.374151	0.0744044	4.94031e-07	3.06584e-05	SORBS1
ENSG00000156218	0.911988	0.181366	4.9449e-07	3.06584e-05	ADAMTSL3
ENSG00000272692	0.467851	0.0931066	5.03718e-07	3.11402e-05	AC010997.4
ENSG00000270035	-0.734525	0.146251	5.10401e-07	3.14625e-05	AL359881.2
ENSG00000167011	-0.79172	0.157757	5.20487e-07	3.1992e-05	NAT16
ENSG00000176018	0.271066	0.0540821	5.38346e-07	3.29949e-05	LYSMD3
ENSG00000144909	0.446201	0.0890701	5.45576e-07	3.33425e-05	OSBPL11
ENSG00000253159	0.692771	0.138332	5.49922e-07	3.34776e-05	PCDHGA12
ENSG00000168040	0.367256	0.0733387	5.50918e-07	3.34776e-05	FADD
ENSG00000140365	-0.31267	0.0624571	5.55278e-07	3.3647e-05	COMMD4
ENSG00000108950	1.21842	0.243427	5.57809e-07	3.37049e-05	FAM20A
ENSG00000106336	-0.601296	0.120188	5.64557e-07	3.40165e-05	FBXO24
ENSG00000162384	-0.226434	0.0452929	5.75313e-07	3.45673e-05	CZIB
ENSG00000224389	0.991113	0.198286	5.78077e-07	3.4636e-05	C4B
ENSG00000231969	-0.585854	0.117311	5.91304e-07	3.52994e-05	AC007364.1
ENSG00000213341	0.281882	0.0564538	5.94038e-07	3.52994e-05	CHUK
ENSG00000053900	-0.229319	0.0459306	5.95327e-07	3.52994e-05	ANAPC4
ENSG00000069869	0.616952	0.123574	5.9575e-07	3.52994e-05	NEDD4
ENSG00000260081	-0.492732	0.0987129	5.98895e-07	3.53877e-05	AF274858.1
ENSG00000285410	-0.348388	0.0698272	6.06012e-07	3.56409e-05	GABPB1-IT1
ENSG00000119636	-0.194464	0.0389775	6.06512e-07	3.56409e-05	BBOF1
ENSG00000100227	0.315595	0.0632804	6.12481e-07	3.58931e-05	POLDIP3
ENSG00000259315	-0.627896	0.12596	6.20055e-07	3.62376e-05	ACTG1P17
ENSG00000198848	1.39772	0.280567	6.30089e-07	3.67237e-05	CES1
ENSG00000146556	-0.398149	0.0799433	6.34548e-07	3.68831e-05	WASH2P
ENSG00000134769	0.547368	0.110055	6.57231e-07	3.8098e-05	DTNA
ENSG00000248587	-0.900667	0.181116	6.59653e-07	3.81351e-05	GDNF-AS1
ENSG00000129595	0.390321	0.078521	6.66383e-07	3.84203e-05	EPB41L4A
ENSG00000134817	1.08169	0.217683	6.72659e-07	3.86674e-05	APLNR
ENSG00000219392	-0.868965	0.17489	6.74284e-07	3.86674e-05	ZNF602P
ENSG00000225706	-0.599731	0.120718	6.7631e-07	3.86799e-05	PTPRD-AS1
ENSG00000140443	0.287403	0.0578743	6.83535e-07	3.88895e-05	IGF1R
ENSG00000185585	0.99358	0.200078	6.83612e-07	3.88895e-05	OLFML2A
ENSG00000134324	0.247251	0.0498057	6.89464e-07	3.91184e-05	LPIN1
ENSG00000113494	0.68594	0.138225	6.95931e-07	3.93225e-05	PRLR
ENSG00000134070	0.469119	0.0945371	6.96737e-07	3.93225e-05	IRAK2
ENSG00000258844	-1.08844	0.219396	7.0103e-07	3.93858e-05	AL162511.1
ENSG00000119912	0.202499	0.0408209	7.02472e-07	3.93858e-05	IDE
ENSG00000142973	1.16817	0.235499	7.03383e-07	3.93858e-05	CYP4B1
ENSG00000179277	0.688309	0.138777	7.05549e-07	3.94039e-05	MEIS3P1
ENSG00000205740	-0.460375	0.0928461	7.105e-07	3.95771e-05	AL359878.1
ENSG00000236466	-0.693042	0.139796	7.13917e-07	3.96641e-05	AL035670.1
ENSG00000207955	-1.12246	0.226581	7.27469e-07	4.03123e-05	AL359091.1
ENSG00000143603	0.616369	0.124482	7.36545e-07	4.07098e-05	KCNN3
ENSG00000141646	0.234336	0.0473429	7.43078e-07	4.09651e-05	SMAD4
ENSG00000204130	-0.296379	0.0599554	7.68039e-07	4.22323e-05	RUFY2
ENSG00000206172	-0.915422	0.185222	7.72051e-07	4.2344e-05	HBA1
ENSG00000145244	0.451518	0.0914017	7.81495e-07	4.27524e-05	CORIN
ENSG00000173068	1.04302	0.211173	7.8448e-07	4.28062e-05	BNC2
ENSG00000146469	-0.928149	0.188181	8.13058e-07	4.42527e-05	VIP
ENSG00000109171	0.197046	0.0399611	8.18321e-07	4.44261e-05	SLAIN2
ENSG00000100503	0.202034	0.0409995	8.31964e-07	4.50524e-05	NIN
ENSG00000221944	-0.316781	0.0643244	8.44697e-07	4.56265e-05	TIGD1
ENSG00000256537	-0.280121	0.0569046	8.5387e-07	4.59018e-05	SMIM10L1
ENSG00000173269	0.669946	0.136096	8.54087e-07	4.59018e-05	MMRN2
ENSG00000246339	-0.483009	0.0981721	8.6535e-07	4.63906e-05	EXTL3-AS1
ENSG00000184828	0.396417	0.0805869	8.69296e-07	4.64856e-05	ZBTB7C
ENSG00000173517	0.27903	0.0567308	8.72123e-07	4.65205e-05	PEAK1
ENSG00000104324	0.505104	0.102759	8.85885e-07	4.71332e-05	CPQ
ENSG00000246982	-0.516351	0.105057	8.88017e-07	4.71332e-05	Z84485.1
ENSG00000106780	0.350693	0.0713625	8.91265e-07	4.71885e-05	MEGF9
ENSG00000215039	-0.323085	0.0657637	8.97819e-07	4.74182e-05	CD27-AS1
ENSG00000054598	0.897793	0.1828	9.04551e-07	4.7656e-05	FOXC1
ENSG00000113384	0.170516	0.0347234	9.07498e-07	4.76938e-05	GOLPH3
ENSG00000100906	0.528406	0.107658	9.19149e-07	4.81877e-05	NFKBIA
ENSG00000134569	0.597244	0.121733	9.2869e-07	4.85689e-05	LRP4
ENSG00000004777	-0.288085	0.0587328	9.34251e-07	4.87405e-05	ARHGAP33
ENSG00000108387	-0.740802	0.15105	9.37331e-07	4.87823e-05	SEPTIN4
ENSG00000166359	-0.497121	0.101422	9.51124e-07	4.93799e-05	WDR88
ENSG00000260398	0.449545	0.0918352	9.8239e-07	5.08797e-05	AC068700.1
ENSG00000198723	-0.674569	0.137856	9.91596e-07	5.12325e-05	TEX45
ENSG00000125459	-0.300308	0.0613868	9.97877e-07	5.14328e-05	MSTO1
ENSG00000249042	-0.339388	0.0693873	1.00214e-06	5.15283e-05	AC008771.1
ENSG00000160007	0.25032	0.0512172	1.02165e-06	5.24057e-05	ARHGAP35
ENSG00000168807	0.353107	0.0722894	1.03622e-06	5.30259e-05	SNTB2
ENSG00000198185	-0.331417	0.0678645	1.04211e-06	5.31999e-05	ZNF334
ENSG00000146005	0.560871	0.114863	1.04511e-06	5.32258e-05	PSD2
ENSG00000214046	-0.179734	0.0368133	1.04841e-06	5.32674e-05	SMIM7
ENSG00000156500	-0.284007	0.0582232	1.07216e-06	5.43446e-05	FAM122C
ENSG00000144824	1.04328	0.213995	1.08664e-06	5.49485e-05	PHLDB2
ENSG00000162733	0.636289	0.130565	1.09712e-06	5.53477e-05	DDR2
ENSG00000231327	-0.519552	0.106721	1.12556e-06	5.66488e-05	LINC01816
ENSG00000135457	-0.178981	0.0367691	1.12904e-06	5.66906e-05	TFCP2
ENSG00000203952	0.578173	0.118835	1.14256e-06	5.72352e-05	CCDC160
ENSG00000133142	-0.221132	0.0454852	1.1642e-06	5.80866e-05	TCEAL4
ENSG00000113296	0.42566	0.0875585	1.1654e-06	5.80866e-05	THBS4
ENSG00000257727	-0.315078	0.064817	1.16771e-06	5.80866e-05	CNPY2
ENSG00000241058	-0.275622	0.0567552	1.19579e-06	5.93455e-05	NSUN6
ENSG00000189184	0.594944	0.122522	1.19891e-06	5.93625e-05	PCDH18
ENSG00000197579	0.255582	0.0526712	1.21973e-06	6.0254e-05	TOPORS
ENSG00000169604	0.603435	0.124397	1.22907e-06	6.05579e-05	ANTXR1
ENSG00000260572	-0.3476	0.0716629	1.23154e-06	6.05579e-05	AC069224.1
ENSG00000136936	-0.190143	0.0392071	1.23645e-06	6.06596e-05	XPA
ENSG00000188536	-1.14585	0.236451	1.25957e-06	6.16436e-05	HBA2
ENSG00000092820	0.600935	0.124023	1.26378e-06	6.16436e-05	EZR
ENSG00000117480	-0.42397	0.0875039	1.26515e-06	6.16436e-05	FAAH
ENSG00000204758	-0.360859	0.0744909	1.27032e-06	6.17547e-05	AC008429.1
ENSG00000259065	-0.965529	0.199344	1.27557e-06	6.18697e-05	AC005520.2
ENSG00000236501	-0.571332	0.117972	1.27936e-06	6.19129e-05	AC074286.1
ENSG00000150457	0.589334	0.121746	1.29397e-06	6.24785e-05	LATS2
ENSG00000166012	-0.239621	0.0495491	1.32455e-06	6.38109e-05	TAF1D
ENSG00000236144	-0.368091	0.0761403	1.33563e-06	6.42003e-05	TMEM147-AS1
ENSG00000088827	1.07431	0.222342	1.35315e-06	6.48968e-05	SIGLEC1
ENSG00000078114	0.427703	0.0885326	1.35835e-06	6.50004e-05	NEBL
ENSG00000185532	0.442159	0.0915857	1.38034e-06	6.56515e-05	PRKG1
ENSG00000262877	-0.835969	0.173161	1.38115e-06	6.56515e-05	AC110285.2
ENSG00000007202	0.224712	0.0465464	1.38117e-06	6.56515e-05	KIAA0100
ENSG00000139631	-0.338312	0.0701303	1.40672e-06	6.6716e-05	CSAD
ENSG00000152137	0.529065	0.109682	1.4098e-06	6.6716e-05	HSPB8
ENSG00000122367	-0.87668	0.182003	1.45845e-06	6.87363e-05	LDB3
ENSG00000174099	0.449362	0.0932909	1.45892e-06	6.87363e-05	MSRB3
ENSG00000277369	-0.507124	0.105361	1.48516e-06	6.972e-05	AC010654.1
ENSG00000053328	0.461415	0.0958671	1.48632e-06	6.972e-05	METTL24
ENSG00000166169	-0.222182	0.0461885	1.50672e-06	7.05168e-05	POLL
ENSG00000165097	0.310305	0.0645136	1.5099e-06	7.05168e-05	KDM1B
ENSG00000096070	0.270187	0.056205	1.53091e-06	7.13422e-05	BRPF3
ENSG00000105953	0.197938	0.0411967	1.54985e-06	7.20679e-05	OGDH
ENSG00000184216	0.349193	0.0726914	1.55706e-06	7.22464e-05	IRAK1
ENSG00000231764	-1.06247	0.221509	1.61443e-06	7.4547e-05	DLX6-AS1
ENSG00000133065	0.331918	0.0692022	1.61585e-06	7.4547e-05	SLC41A1
ENSG00000175773	-0.508721	0.106068	1.6171e-06	7.4547e-05	ZBTB44-DT
ENSG00000137693	0.637863	0.133024	1.62586e-06	7.47896e-05	YAP1
ENSG00000231160	-0.336283	0.0701382	1.63013e-06	7.4825e-05	KLF3-AS1
ENSG00000119729	0.407293	0.0849736	1.64168e-06	7.51937e-05	RHOQ
ENSG00000186340	0.728671	0.152102	1.66227e-06	7.59745e-05	THBS2
ENSG00000272894	-0.505988	0.10566	1.67758e-06	7.6408e-05	AC004982.2
ENSG00000108510	0.257553	0.0537839	1.6789e-06	7.6408e-05	MED13
ENSG00000260807	-0.482269	0.100785	1.70858e-06	7.75936e-05	AC009041.2
ENSG00000099834	-0.833347	0.174214	1.72287e-06	7.80766e-05	CDHR5
ENSG00000269947	-0.501074	0.104763	1.72751e-06	7.81214e-05	AC135178.6
ENSG00000184809	0.484201	0.10128	1.74592e-06	7.86439e-05	B3GALT5-AS1
ENSG00000136048	0.453358	0.0948298	1.74642e-06	7.86439e-05	DRAM1
ENSG00000106624	0.881873	0.184527	1.76092e-06	7.91304e-05	AEBP1
ENSG00000286873	-0.497226	0.104113	1.78953e-06	8.02474e-05	AC012306.3
ENSG00000056736	0.616107	0.129025	1.79633e-06	8.03838e-05	IL17RB
ENSG00000213144	0.716007	0.149984	1.80691e-06	8.06886e-05	AC084880.1
ENSG00000132357	0.69157	0.144936	1.82798e-06	8.14591e-05	CARD6
ENSG00000205643	-0.313568	0.0657708	1.86444e-06	8.28338e-05	CDPF1
ENSG00000035403	0.36579	0.0767279	1.86657e-06	8.28338e-05	VCL
ENSG00000226471	-0.496618	0.104196	1.87754e-06	8.31481e-05	Z93930.2
ENSG00000197451	0.218661	0.0459197	1.91855e-06	8.47725e-05	HNRNPAB
ENSG00000092758	-0.720184	0.151253	1.92214e-06	8.47725e-05	COL9A3
ENSG00000169020	-0.449282	0.0943891	1.93693e-06	8.5249e-05	ATP5ME
ENSG00000251405	-0.880811	0.185083	1.94555e-06	8.54524e-05	AC016571.1
ENSG00000183621	0.238438	0.0501279	1.96888e-06	8.62998e-05	ZNF438
ENSG00000285999	1.02442	0.215471	1.99088e-06	8.70857e-05	AC025442.2
ENSG00000237310	-0.321171	0.0675631	1.99775e-06	8.7208e-05	AC008267.5
ENSG00000132481	0.610448	0.128428	2.00198e-06	8.72145e-05	TRIM47
ENSG00000244187	-0.334037	0.0703073	2.02306e-06	8.79539e-05	TMEM141
ENSG00000236404	-0.384992	0.0810456	2.03101e-06	8.81205e-05	VLDLR-AS1
ENSG00000051620	0.419183	0.0882609	2.04064e-06	8.8359e-05	HEBP2
ENSG00000286369	-0.550035	0.115839	2.05143e-06	8.86465e-05	AP002813.1
ENSG00000196914	0.325756	0.0687218	2.13498e-06	9.20552e-05	ARHGEF12
ENSG00000107854	0.186827	0.0394163	2.13892e-06	9.20552e-05	TNKS2
ENSG00000267655	-0.479097	0.101089	2.14379e-06	9.20795e-05	AC125437.1
ENSG00000089280	-0.217197	0.0458377	2.15412e-06	9.23377e-05	FUS
ENSG00000116096	0.554267	0.116995	2.16363e-06	9.25602e-05	SPR
ENSG00000273142	-0.731368	0.154415	2.17557e-06	9.2885e-05	LINC02604
ENSG00000228141	-0.537883	0.113628	2.2043e-06	9.39241e-05	AC105339.1
ENSG00000257093	0.342274	0.0723545	2.23943e-06	9.52316e-05	DENND11
ENSG00000196123	-0.27919	0.0590537	2.27042e-06	9.63579e-05	KIAA0895L
ENSG00000104129	-0.182293	0.0385628	2.27687e-06	9.64402e-05	DNAJC17
ENSG00000280334	-0.680309	0.143933	2.28351e-06	9.65301e-05	AC009084.2
ENSG00000130164	0.574725	0.121615	2.29228e-06	9.67097e-05	LDLR
ENSG00000131374	0.203713	0.0431313	2.32293e-06	9.781e-05	TBC1D5
ENSG00000124942	0.712357	0.150842	2.32921e-06	9.78817e-05	AHNAK
ENSG00000233396	-0.415605	0.0880144	2.33519e-06	9.79337e-05	LINC01719
ENSG00000153406	-0.328354	0.0695424	2.3396e-06	9.79337e-05	NMRAL1
ENSG00000118007	0.391658	0.0829612	2.34717e-06	9.80584e-05	STAG1
ENSG00000116132	0.656852	0.13919	2.36877e-06	9.87681e-05	PRRX1
ENSG00000168610	0.43351	0.0918948	2.38805e-06	9.92914e-05	STAT3
ENSG00000196507	-0.241475	0.0511931	2.39414e-06	9.92914e-05	TCEAL3
ENSG00000121039	0.554907	0.117648	2.39721e-06	9.92914e-05	RDH10
ENSG00000067601	-0.310966	0.0659322	2.39989e-06	9.92914e-05	PMS2P4
ENSG00000273002	-0.777722	0.165017	2.44107e-06	0.000100726	AL355388.2
ENSG00000157833	0.711513	0.150976	2.44397e-06	0.000100726	GAREM2
ENSG00000130005	-0.415228	0.0881168	2.44995e-06	0.000100778	GAMT
ENSG00000110917	0.220039	0.0467043	2.46113e-06	0.000101043	MLEC
ENSG00000235527	-0.615899	0.130771	2.4803e-06	0.000101635	HIPK1-AS1
ENSG00000154723	-0.255467	0.0542483	2.48664e-06	0.0001017	ATP5PF
ENSG00000184432	0.247621	0.0526128	2.5203e-06	0.000102693	COPB2
ENSG00000057294	1.00802	0.214178	2.52051e-06	0.000102693	PKP2
ENSG00000090339	0.931921	0.198272	2.59879e-06	0.000105622	ICAM1
ENSG00000165633	0.327316	0.0696424	2.60228e-06	0.000105622	VSTM4
ENSG00000100983	-0.319539	0.0680107	2.6225e-06	0.000106241	GSS
ENSG00000273765	-0.501573	0.106808	2.65283e-06	0.000107266	AC024257.4
ENSG00000091879	1.14771	0.244569	2.69504e-06	0.000108768	ANGPT2
ENSG00000101246	-0.208714	0.0444791	2.70013e-06	0.000108768	ARFRP1
ENSG00000280254	-0.49349	0.105226	2.73467e-06	0.000109952	AC233723.2
ENSG00000135951	-0.335671	0.0716035	2.76012e-06	0.000110767	TSGA10
ENSG00000101849	0.438054	0.0934883	2.79064e-06	0.000111782	TBL1X
ENSG00000184154	-0.396632	0.0847283	2.85162e-06	0.000113881	LRTOMT
ENSG00000175782	-0.217886	0.0465462	2.85369e-06	0.000113881	SLC35E3
ENSG00000089022	-0.135363	0.0289262	2.87417e-06	0.000114485	MAPKAPK5
ENSG00000145390	0.456816	0.0976418	2.88993e-06	0.000114784	USP53
ENSG00000133195	0.420937	0.0899763	2.89242e-06	0.000114784	SLC39A11
ENSG00000279863	-0.743391	0.159078	2.96657e-06	0.000117354	AC069547.1
ENSG00000035664	-0.53565	0.114626	2.96814e-06	0.000117354	DAPK2
ENSG00000288011	-0.481976	0.103167	2.98548e-06	0.000117628	AC024597.1
ENSG00000198221	-0.529646	0.113371	2.98607e-06	0.000117628	AFDN-DT
ENSG00000233828	-1.1847	0.2537	3.01653e-06	0.00011861	LINC01949
ENSG00000120708	1.00657	0.215719	3.06964e-06	0.000120276	TGFBI
ENSG00000103994	0.286937	0.0614943	3.07015e-06	0.000120276	ZNF106
ENSG00000115825	0.410444	0.0879993	3.09858e-06	0.000121168	PRKD3
ENSG00000120690	0.514417	0.110321	3.118e-06	0.000121704	ELF1
ENSG00000157510	0.712638	0.152874	3.13777e-06	0.000122253	AFAP1L1
ENSG00000280057	-0.343065	0.0736035	3.1471e-06	0.000122394	AL022069.2
ENSG00000128563	-0.245196	0.0526287	3.17767e-06	0.000123343	PRKRIP1
ENSG00000113658	0.298071	0.0639823	3.18304e-06	0.000123343	SMAD5
ENSG00000270049	-0.420013	0.0901996	3.21648e-06	0.000124413	AC009061.2
ENSG00000251867	-0.419159	0.090025	3.22363e-06	0.000124465	AC009812.1
ENSG00000271576	-0.429526	0.0922635	3.23318e-06	0.000124609	AL359504.2
ENSG00000155561	0.245517	0.0527538	3.25529e-06	0.000125234	NUP205
ENSG00000112164	1.0264	0.220558	3.26111e-06	0.000125234	GLP1R
ENSG00000057252	0.319937	0.0687792	3.29269e-06	0.00012622	SOAT1
ENSG00000055208	0.360751	0.07759	3.32824e-06	0.000127354	TAB2
ENSG00000173588	-0.245634	0.0528385	3.33922e-06	0.000127546	CEP83
ENSG00000070778	0.294409	0.0633485	3.36072e-06	0.000128139	PTPN21
ENSG00000179241	0.469238	0.101075	3.44283e-06	0.000131036	LDLRAD3
ENSG00000276663	-0.78023	0.16809	3.45511e-06	0.000131256	AC009090.3
ENSG00000160194	-0.263205	0.0567084	3.46089e-06	0.000131256	NDUFV3
ENSG00000123066	0.240942	0.0519281	3.48538e-06	0.000131951	MED13L
ENSG00000120149	1.15903	0.249914	3.52272e-06	0.000133129	MSX2
ENSG00000131368	-0.201391	0.0434493	3.56772e-06	0.000134592	MRPS25
ENSG00000196655	-0.201853	0.0435602	3.58876e-06	0.000135147	TRAPPC4
ENSG00000109072	-0.467922	0.101081	3.67144e-06	0.000138018	VTN
ENSG00000031081	0.569102	0.122961	3.6866e-06	0.000138344	ARHGAP31
ENSG00000153879	0.316767	0.0684467	3.6932e-06	0.00013835	CEBPG
ENSG00000203362	-0.394003	0.0851633	3.7201e-06	0.000139113	POLH-AS1
ENSG00000086717	-0.853592	0.184528	3.73115e-06	0.000139283	PPEF1
ENSG00000111087	0.870858	0.188286	3.74241e-06	0.00013946	GLI1
ENSG00000260231	-0.396239	0.0856834	3.75575e-06	0.000139624	KDM7A-DT
ENSG00000128595	0.231193	0.049996	3.75987e-06	0.000139624	CALU
ENSG00000126522	-0.220073	0.0476001	3.77551e-06	0.000139962	ASL
ENSG00000124374	-0.834283	0.180548	3.82187e-06	0.000141436	PAIP2B
ENSG00000203791	-0.334467	0.0724329	3.88174e-06	0.000143403	EEF1AKMT2
ENSG00000215483	0.539125	0.116783	3.90343e-06	0.000143956	LINC00598
ENSG00000260641	-0.500311	0.108407	3.92841e-06	0.000144628	AC114811.2
ENSG00000143748	-0.228312	0.0494788	3.94351e-06	0.000144934	NVL
ENSG00000188186	-0.292354	0.0633636	3.95163e-06	0.000144977	LAMTOR4
ENSG00000269044	-0.301294	0.0653062	3.95823e-06	0.000144977	AC024075.2
ENSG00000273329	-0.422517	0.0916025	3.97837e-06	0.000145466	AC078846.1
ENSG00000177807	0.504563	0.109463	4.03726e-06	0.000147364	KCNJ10
ENSG00000145623	0.817396	0.177344	4.04407e-06	0.000147364	OSMR
ENSG00000265179	-0.891154	0.193409	4.07338e-06	0.00014818	AP000894.2
ENSG00000124251	-0.66236	0.143773	4.08556e-06	0.00014837	TP53TG5
ENSG00000107249	0.576216	0.125124	4.12151e-06	0.000149422	GLIS3
ENSG00000175832	0.852873	0.185397	4.21967e-06	0.000152722	ETV4
ENSG00000112214	0.85921	0.186831	4.24794e-06	0.000153486	FHL5
ENSG00000165895	0.581635	0.126505	4.27154e-06	0.000154078	ARHGAP42
ENSG00000269386	-0.554072	0.120523	4.28167e-06	0.000154183	RAB11B-AS1
ENSG00000104852	-0.431501	0.0939004	4.32128e-06	0.0001553	SNRNP70
ENSG00000147324	0.373401	0.0812621	4.32719e-06	0.0001553	MFHAS1
ENSG00000244425	-0.475904	0.103631	4.3844e-06	0.000157089	RN7SL268P
ENSG00000141577	-0.326538	0.0711161	4.39832e-06	0.0001573	CEP131
ENSG00000124491	1.08845	0.237068	4.40498e-06	0.0001573	F13A1
ENSG00000215375	-0.519673	0.11321	4.42468e-06	0.00015774	MYL5
ENSG00000182557	-0.523056	0.113976	4.44972e-06	0.000158369	SPNS3
ENSG00000204248	-0.533081	0.116199	4.48206e-06	0.000159254	COL11A2
ENSG00000182841	-0.379855	0.0828479	4.5407e-06	0.000161071	RRP7BP
ENSG00000155850	0.866132	0.188991	4.58534e-06	0.000162385	SLC26A2
ENSG00000215014	-0.399939	0.0872904	4.61197e-06	0.000163044	AL645728.1
ENSG00000161638	0.74643	0.162927	4.61921e-06	0.000163044	ITGA5
ENSG00000243422	-0.535112	0.116877	4.68456e-06	0.000165079	RPL23AP49
ENSG00000105856	0.360233	0.0786955	4.70447e-06	0.000165151	HBP1
ENSG00000188290	-0.584276	0.127646	4.70967e-06	0.000165151	HES4
ENSG00000189283	-0.279346	0.0610284	4.70978e-06	0.000165151	FHIT
ENSG00000260038	-0.694139	0.151685	4.7355e-06	0.000165781	AC009090.1
ENSG00000182718	0.752176	0.164383	4.7448e-06	0.000165835	ANXA2
ENSG00000160323	-0.347843	0.0760293	4.75956e-06	0.00016608	ADAMTS13
ENSG00000267114	-0.481127	0.105184	4.78151e-06	0.000166574	AC011481.1
ENSG00000266904	-0.393918	0.0861396	4.80759e-06	0.000167023	LINC00663
ENSG00000248100	0.82542	0.180502	4.81002e-06	0.000167023	AC087257.1
ENSG00000197993	-0.789255	0.172611	4.82073e-06	0.000167124	KEL
ENSG00000119900	0.404708	0.0885568	4.87641e-06	0.000168781	OGFRL1
ENSG00000101460	-0.405868	0.0888245	4.89298e-06	0.000168895	MAP1LC3A
ENSG00000286710	1.02631	0.224615	4.89551e-06	0.000168895	AC188617.1
ENSG00000182118	0.586318	0.128408	4.96995e-06	0.000171187	FAM89A
ENSG00000214756	-0.278854	0.0611185	5.05424e-06	0.00017381	CSKMT
ENSG00000134597	-0.180529	0.0395794	5.08669e-06	0.000174524	RBMX2
ENSG00000260086	0.548483	0.120257	5.09253e-06	0.000174524	AC007611.1
ENSG00000050426	-0.259351	0.0568672	5.09947e-06	0.000174524	LETMD1
ENSG00000273674	-0.377855	0.0828637	5.11632e-06	0.000174743	AC021752.1
ENSG00000185100	-0.543388	0.119171	5.12219e-06	0.000174743	ADSSL1
ENSG00000113657	0.352104	0.0772453	5.15808e-06	0.000175533	DPYSL3
ENSG00000114904	0.250258	0.054904	5.16176e-06	0.000175533	NEK4
ENSG00000150907	0.472111	0.103587	5.17341e-06	0.00017565	FOXO1
ENSG00000014919	-0.198436	0.0435587	5.2235e-06	0.000177069	COX15
ENSG00000249258	0.557673	0.122495	5.29866e-06	0.000179333	AC079193.2
ENSG00000064933	-0.180246	0.0395974	5.31449e-06	0.000179584	PMS1
ENSG00000140521	0.245969	0.0540667	5.38067e-06	0.000181346	POLG
ENSG00000177485	0.327953	0.0720894	5.38359e-06	0.000181346	ZBTB33
ENSG00000277425	-0.65169	0.143317	5.43641e-06	0.000182735	AL121890.4
ENSG00000121966	0.979861	0.215497	5.4419e-06	0.000182735	CXCR4
ENSG00000132840	0.614388	0.135134	5.45404e-06	0.000182856	BHMT2
ENSG00000132199	-0.781587	0.172006	5.52123e-06	0.000184819	ENOSF1
ENSG00000148498	0.575851	0.126761	5.55097e-06	0.000185524	PARD3
ENSG00000110274	-0.380188	0.0837207	5.59493e-06	0.000186701	CEP164
ENSG00000143033	-0.223327	0.0491947	5.63468e-06	0.000187735	MTF2
ENSG00000278917	-0.324174	0.0714273	5.66532e-06	0.000188462	AC006213.6
ENSG00000258405	-0.359661	0.0792574	5.68228e-06	0.000188733	ZNF578
ENSG00000011114	0.25434	0.0560717	5.73405e-06	0.000190157	BTBD7
ENSG00000132432	-0.237982	0.0524989	5.81252e-06	0.000192461	SEC61G
ENSG00000120875	-0.69383	0.153117	5.86037e-06	0.000193746	DUSP4
ENSG00000237476	-0.439848	0.0971468	5.96405e-06	0.000196869	LINC01637
ENSG00000152936	0.940599	0.207766	5.97661e-06	0.00019698	LMNTD1
ENSG00000188647	0.435565	0.0962295	6.00207e-06	0.000197514	PTAR1
ENSG00000137098	-0.438669	0.096982	6.09127e-06	0.000199912	SPAG8
ENSG00000138823	0.622829	0.137702	6.09668e-06	0.000199912	MTTP
ENSG00000115594	0.818844	0.181057	6.10943e-06	0.000199912	IL1R1
ENSG00000117691	-0.43614	0.0964385	6.1123e-06	0.000199912	NENF
ENSG00000129103	-0.255915	0.0565958	6.13153e-06	0.000200234	SUMF2
ENSG00000188747	-0.509511	0.112799	6.27335e-06	0.000204553	NOXA1
ENSG00000163110	0.436487	0.0967093	6.38007e-06	0.000207717	PDLIM5
ENSG00000171885	0.707419	0.15686	6.48679e-06	0.00021087	AQP4
ENSG00000239382	-0.302093	0.0670329	6.58653e-06	0.000213787	ALKBH6
ENSG00000167747	-0.401513	0.0891494	6.67426e-06	0.000216296	C19orf48
ENSG00000240291	-0.527678	0.117171	6.68454e-06	0.000216296	AL450384.2
ENSG00000180008	0.301692	0.0669951	6.69415e-06	0.000216296	SOCS4
ENSG00000280486	-0.7254	0.161161	6.76059e-06	0.000218113	AC005329.3
ENSG00000131495	-0.258932	0.0575358	6.7836e-06	0.000218526	NDUFA2
ENSG00000226696	-0.399201	0.0887169	6.80435e-06	0.000218865	LENG8-AS1
ENSG00000162747	1.3566	0.301639	6.87798e-06	0.000220813	FCGR3B
ENSG00000134452	0.183676	0.0408423	6.88558e-06	0.000220813	FBH1
ENSG00000170876	0.17649	0.0392545	6.92303e-06	0.000221682	TMEM43
ENSG00000123595	0.322612	0.0717698	6.95374e-06	0.000222333	RAB9A
ENSG00000007255	-0.395873	0.0881098	7.02419e-06	0.000223678	TRAPPC6A
ENSG00000254635	-0.405551	0.0902697	7.03375e-06	0.000223678	WAC-AS1
ENSG00000115204	-0.122344	0.0272321	7.03447e-06	0.000223678	MPV17
ENSG00000185163	-0.252059	0.056106	7.03766e-06	0.000223678	DDX51
ENSG00000286292	-0.869048	0.193473	7.06151e-06	0.000224104	AC099343.4
ENSG00000187676	0.313171	0.0697451	7.11494e-06	0.000225465	B3GLCT
ENSG00000279530	0.664184	0.147951	7.1486e-06	0.000226196	AC092881.1
ENSG00000097033	0.27145	0.0604754	7.16926e-06	0.000226515	SH3GLB1
ENSG00000272148	-0.264521	0.0589681	7.2631e-06	0.000229141	AC013403.2
ENSG00000078319	-0.257685	0.0574611	7.30782e-06	0.000230213	PMS2P1
ENSG00000160298	-0.339002	0.0756173	7.3555e-06	0.000231374	C21orf58
ENSG00000124172	-0.25642	0.0572301	7.44672e-06	0.000233853	ATP5F1E
ENSG00000176887	-0.39233	0.0875692	7.45619e-06	0.000233853	SOX11
ENSG00000263072	-0.293138	0.0654757	7.56797e-06	0.000236766	ZNF213-AS1
ENSG00000028310	-0.21656	0.0483728	7.57355e-06	0.000236766	BRD9
ENSG00000104267	0.587429	0.131225	7.58723e-06	0.000236766	CA2
ENSG00000181026	0.384141	0.085817	7.59571e-06	0.000236766	AEN
ENSG00000241213	0.700097	0.15641	7.60441e-06	0.000236766	LINC02024
ENSG00000110422	0.27713	0.0619319	7.65019e-06	0.000237845	HIPK3
ENSG00000181220	0.155562	0.0347712	7.68143e-06	0.000238212	ZNF746
ENSG00000224020	-0.826052	0.184642	7.68427e-06	0.000238212	MIR181A2HG
ENSG00000139329	0.7742	0.173093	7.72232e-06	0.000239045	LUM
ENSG00000224043	-0.44507	0.0995264	7.75354e-06	0.000239665	CCNT2-AS1
ENSG00000083168	0.273594	0.0611868	7.76919e-06	0.000239802	KAT6A
ENSG00000259685	-0.65965	0.147567	7.81525e-06	0.000240876	IDH2-DT
ENSG00000143624	-0.187477	0.0419472	7.84531e-06	0.000241455	INTS3
ENSG00000141433	-0.822484	0.184074	7.88744e-06	0.000242031	ADCYAP1
ENSG00000153207	0.233399	0.052236	7.8896e-06	0.000242031	AHCTF1
ENSG00000272572	-0.49861	0.111598	7.89912e-06	0.000242031	AL138762.1
ENSG00000217643	-0.496487	0.11113	7.9093e-06	0.000242031	PTGES3P2
ENSG00000185347	-0.361619	0.0809587	7.94312e-06	0.000242719	TEDC1
ENSG00000175970	0.274196	0.0613971	7.97177e-06	0.000243247	UNC119B
ENSG00000157734	-0.59276	0.13276	8.01065e-06	0.00024387	SNX22
ENSG00000107223	-0.274098	0.061395	8.02544e-06	0.00024387	EDF1
ENSG00000137216	-0.208495	0.0467009	8.0264e-06	0.00024387	TMEM63B
ENSG00000272619	-0.36218	0.0811731	8.12658e-06	0.000246564	AC093673.2
ENSG00000235292	-0.895486	0.200724	8.14704e-06	0.000246835	AL109838.1
ENSG00000184056	-0.380029	0.0851955	8.17026e-06	0.000247144	VPS33B
ENSG00000214106	0.4787	0.107322	8.18035e-06	0.000247144	PAXIP1-AS2
ENSG00000125733	0.709595	0.159153	8.25058e-06	0.000248914	TRIP10
ENSG00000271833	-0.517442	0.116133	8.3665e-06	0.000252056	AL445222.1
ENSG00000234965	-0.892068	0.200235	8.38533e-06	0.000252268	SHISA8
ENSG00000110583	-0.201501	0.0452396	8.42538e-06	0.000253116	NAA40
ENSG00000205835	1.07729	0.241905	8.45315e-06	0.000253594	GMNC
ENSG00000134532	0.467751	0.105067	8.51003e-06	0.000254598	SOX5
ENSG00000248360	-0.540582	0.121427	8.51042e-06	0.000254598	LINC00504
ENSG00000123104	0.547482	0.12304	8.60205e-06	0.00025698	ITPR2
ENSG00000010810	0.273726	0.0615361	8.65861e-06	0.000258309	FYN
ENSG00000126746	0.258462	0.0581085	8.67075e-06	0.000258311	ZNF384
ENSG00000167123	-0.803369	0.180665	8.71886e-06	0.000259383	CERCAM
ENSG00000182253	0.396489	0.0891727	8.73587e-06	0.000259528	SYNM
ENSG00000273888	-0.429746	0.0966797	8.78722e-06	0.000260517	FRMD6-AS1
ENSG00000070388	-0.383873	0.0863627	8.79352e-06	0.000260517	FGF22
ENSG00000230510	-0.273735	0.0615948	8.82509e-06	0.00026061	PPP5D1
ENSG00000174306	0.282803	0.0636362	8.8274e-06	0.00026061	ZHX3
ENSG00000151422	0.255272	0.0574428	8.83322e-06	0.00026061	FER
ENSG00000163257	-0.379742	0.0854665	8.86421e-06	0.000261165	DCAF16
ENSG00000198466	-0.2439	0.0549282	8.98162e-06	0.00026426	ZNF587
ENSG00000267421	-0.394791	0.0889452	9.05532e-06	0.000266062	AC005498.2
ENSG00000117450	0.244266	0.0550367	9.06984e-06	0.000266123	PRDX1
ENSG00000164741	0.303897	0.0684841	9.10155e-06	0.000266688	DLC1
ENSG00000084090	0.225209	0.050768	9.16244e-06	0.000268105	STARD7
ENSG00000188185	-0.333951	0.0753026	9.21642e-06	0.000269316	LINC00265
ENSG00000162241	-0.38192	0.0861735	9.3368e-06	0.000272461	SLC25A45
ENSG00000095485	-0.251624	0.0567808	9.35765e-06	0.000272698	CWF19L1
ENSG00000187609	-0.403246	0.0910607	9.4967e-06	0.000276182	EXD3
ENSG00000161265	-0.311799	0.0704124	9.50302e-06	0.000276182	U2AF1L4
ENSG00000229344	-0.880439	0.198854	9.53025e-06	0.000276597	MTCO2P12
ENSG00000140948	0.174624	0.0394443	9.55003e-06	0.000276796	ZCCHC14
ENSG00000261409	0.555953	0.125608	9.59512e-06	0.000277726	AL035425.3
ENSG00000092208	-0.170294	0.0384777	9.60898e-06	0.000277751	GEMIN2
ENSG00000169299	0.378377	0.0855088	9.64379e-06	0.000278164	PGM2
ENSG00000136943	-0.843337	0.190589	9.64927e-06	0.000278164	CTSV
ENSG00000287085	-0.900851	0.20373	9.78885e-06	0.000281808	AC012066.2
ENSG00000125686	0.219079	0.0495666	9.87541e-06	0.000283782	MED1
ENSG00000182175	0.436291	0.0987152	9.88396e-06	0.000283782	RGMA
ENSG00000071127	0.231727	0.0524389	9.91612e-06	0.000284324	WDR1
ENSG00000223551	-0.507848	0.115036	1.01152e-05	0.000289536	TMSB4XP4
ENSG00000118523	0.748319	0.169518	1.01299e-05	0.000289536	CCN2
ENSG00000135829	0.181424	0.0411001	1.01385e-05	0.000289536	DHX9
ENSG00000197912	-0.168779	0.0382401	1.01631e-05	0.000289556	SPG7
ENSG00000256422	-0.822006	0.186244	1.01663e-05	0.000289556	LINC02552
ENSG00000143127	0.707198	0.160271	1.02177e-05	0.000290635	ITGA10
ENSG00000273008	-0.49879	0.113073	1.02797e-05	0.000292008	AC010864.1
ENSG00000205559	-0.264636	0.0600135	1.03557e-05	0.000293778	CHKB-DT
ENSG00000197826	-1.16233	0.263625	1.03842e-05	0.00029395	CFAP299
ENSG00000137871	-0.289408	0.0656417	1.03892e-05	0.00029395	ZNF280D
ENSG00000133124	0.766579	0.174068	1.06314e-05	0.000300239	IRS4
ENSG00000205485	-0.25493	0.0578945	1.06595e-05	0.000300239	AC004980.1
ENSG00000122477	-0.301311	0.0684299	1.06663e-05	0.000300239	LRRC39
ENSG00000141034	0.158878	0.0360826	1.06677e-05	0.000300239	GID4
ENSG00000286482	-0.345528	0.0784993	1.07418e-05	0.000301928	AL117344.2
ENSG00000103404	0.364267	0.0827648	1.07637e-05	0.000302147	USP31
ENSG00000236021	-0.484762	0.110169	1.08174e-05	0.000303256	AL591043.2
ENSG00000133687	0.464396	0.105556	1.08482e-05	0.000303721	TMTC1
ENSG00000066923	-0.343496	0.0781237	1.09849e-05	0.000307145	STAG3
ENSG00000139514	0.356026	0.0809834	1.10121e-05	0.000307505	SLC7A1
ENSG00000006015	-0.317755	0.0722877	1.10418e-05	0.000307932	REX1BD
ENSG00000144199	-0.226813	0.0516038	1.1063e-05	0.000308123	FAHD2B
ENSG00000114867	0.17738	0.0403648	1.11064e-05	0.000308846	EIF4G1
ENSG00000125755	-0.225668	0.051357	1.11234e-05	0.000308846	SYMPK
ENSG00000107815	0.296312	0.0674367	1.11323e-05	0.000308846	TWNK
ENSG00000177239	-0.18565	0.0422853	1.13137e-05	0.000313472	MAN1B1
ENSG00000125821	-0.302053	0.068836	1.1439e-05	0.000316533	DTD1
ENSG00000274021	-0.64749	0.147577	1.14676e-05	0.000316913	AC024909.1
ENSG00000269609	-0.248393	0.0566183	1.14843e-05	0.000316968	RPARP-AS1
ENSG00000257501	-0.878281	0.200271	1.15736e-05	0.000319021	AC007424.1
ENSG00000110887	-1.23454	0.281553	1.16115e-05	0.000319653	DAO
ENSG00000126266	-0.991486	0.226163	1.16548e-05	0.000320433	FFAR1
ENSG00000212123	-0.612239	0.139681	1.16988e-05	0.000321229	PRR22
ENSG00000242880	-0.538424	0.122901	1.18163e-05	0.00032404	AC026341.1
ENSG00000100811	0.153649	0.0350759	1.18421e-05	0.00032433	YY1
ENSG00000204305	-0.54757	0.125025	1.1885e-05	0.000325089	AGER
ENSG00000184575	0.202184	0.0461889	1.20147e-05	0.000328217	XPOT
ENSG00000185189	-0.379712	0.086757	1.2047e-05	0.000328483	NRBP2
ENSG00000267871	-0.339562	0.0775861	1.20551e-05	0.000328483	ZNF460-AS1
ENSG00000129535	-0.311983	0.0713181	1.21691e-05	0.000331167	NRL
ENSG00000281327	0.957262	0.218933	1.22889e-05	0.000333535	LINC01338
ENSG00000244731	0.95337	0.218063	1.23114e-05	0.000333535	C4A
ENSG00000088727	-0.249228	0.0570082	1.23229e-05	0.000333535	KIF9
ENSG00000100109	0.225861	0.0516655	1.23337e-05	0.000333535	TFIP11
ENSG00000172508	-0.88076	0.201474	1.23348e-05	0.000333535	CARNS1
ENSG00000265519	0.599022	0.137035	1.23497e-05	0.000333535	AC015922.2
ENSG00000285886	-0.550629	0.126049	1.25183e-05	0.000337662	AC211476.6
ENSG00000124214	0.157588	0.0360894	1.26192e-05	0.00033954	STAU1
ENSG00000071889	-0.260805	0.0597272	1.26196e-05	0.00033954	FAM3A
ENSG00000100395	-0.237359	0.0543671	1.26622e-05	0.000340258	L3MBTL2
ENSG00000119973	-0.860127	0.197293	1.30272e-05	0.000349378	PRLHR
ENSG00000226824	-0.605699	0.138937	1.30343e-05	0.000349378	AC006001.2
ENSG00000092094	-0.345469	0.0792698	1.31174e-05	0.000351164	OSGEP
ENSG00000163681	0.19542	0.0448548	1.32023e-05	0.000352998	SLMAP
ENSG00000205581	-0.247305	0.0567838	1.32943e-05	0.000355014	HMGN1
ENSG00000088930	0.185102	0.0425254	1.34454e-05	0.000358599	XRN2
ENSG00000259772	-0.541236	0.12447	1.37186e-05	0.000365432	AC012236.1
ENSG00000104219	0.367419	0.0845441	1.38714e-05	0.000369041	ZDHHC2
ENSG00000110042	-0.312345	0.0718898	1.3942e-05	0.00037046	DTX4
ENSG00000285885	-0.600797	0.138343	1.40682e-05	0.000372793	AC092058.1
ENSG00000176542	0.216107	0.0497644	1.408e-05	0.000372793	USF3
ENSG00000119899	0.203732	0.046915	1.40821e-05	0.000372793	SLC17A5
ENSG00000164978	-0.291218	0.0670713	1.41249e-05	0.000373463	NUDT2
ENSG00000174748	-0.219057	0.050458	1.41601e-05	0.000373634	RPL15
ENSG00000173597	0.895966	0.206383	1.41663e-05	0.000373634	SULT1B1
ENSG00000273091	-0.712786	0.164213	1.42078e-05	0.000374266	AP000255.1
ENSG00000233237	0.459953	0.105995	1.42886e-05	0.000375932	LINC00472
ENSG00000163430	0.517058	0.119169	1.43231e-05	0.000376378	FSTL1
ENSG00000131095	0.699729	0.161323	1.4415e-05	0.000376832	GFAP
ENSG00000151445	-0.137828	0.0317765	1.44178e-05	0.000376832	VIPAS39
ENSG00000181666	-0.160224	0.0369428	1.44395e-05	0.000376832	ZNF875
ENSG00000107796	0.482995	0.11137	1.44533e-05	0.000376832	ACTA2
ENSG00000229122	-0.298704	0.0688776	1.44615e-05	0.000376832	AGBL5-IT1
ENSG00000186326	0.429636	0.0990693	1.4462e-05	0.000376832	RGS9BP
ENSG00000214087	-0.249046	0.0574328	1.44893e-05	0.000376832	ARL16
ENSG00000183196	0.628183	0.14487	1.44974e-05	0.000376832	CHST6
ENSG00000183615	0.768334	0.177192	1.4499e-05	0.000376832	FAM167B
ENSG00000128791	0.309052	0.0712826	1.45371e-05	0.000377364	TWSG1
ENSG00000257680	0.842418	0.19433	1.45766e-05	0.000377529	AC016144.1
ENSG00000135338	0.2735	0.0630917	1.45787e-05	0.000377529	LCA5
ENSG00000154079	-0.351786	0.0811864	1.47048e-05	0.000380143	SDHAF4
ENSG00000179029	-0.225394	0.052019	1.47152e-05	0.000380143	TMEM107
ENSG00000232112	-0.317077	0.0732043	1.48168e-05	0.000382305	TMA7
ENSG00000263990	-0.471444	0.108908	1.49894e-05	0.000386294	AC004253.1
ENSG00000117318	0.674078	0.15573	1.5012e-05	0.000386411	ID3
ENSG00000144451	-0.287156	0.0663504	1.50555e-05	0.000387065	SPAG16
ENSG00000064995	-0.189702	0.0438455	1.51435e-05	0.000388858	TAF11
ENSG00000176248	-0.239589	0.0554032	1.52899e-05	0.0003921	ANAPC2
ENSG00000214253	-0.252448	0.0583819	1.53168e-05	0.0003921	FIS1
ENSG00000272668	-0.633692	0.146553	1.53247e-05	0.0003921	AL590560.3
ENSG00000197594	0.484616	0.112101	1.53896e-05	0.00039329	ENPP1
ENSG00000125462	-0.452044	0.104637	1.5595e-05	0.000396987	C1orf61
ENSG00000091409	0.519003	0.120139	1.56017e-05	0.000396987	ITGA6
ENSG00000179912	-0.177874	0.0411777	1.56264e-05	0.000396987	R3HDM2
ENSG00000105705	-0.220683	0.0510903	1.56405e-05	0.000396987	SUGP1
ENSG00000205352	-0.244295	0.0565576	1.56456e-05	0.000396987	PRR13
ENSG00000267796	-0.280924	0.0650377	1.56456e-05	0.000396987	LIN37
ENSG00000154240	0.43568	0.100891	1.57231e-05	0.000398479	CEP112
ENSG00000170899	-0.327283	0.0758082	1.57986e-05	0.00039992	GSTA4
ENSG00000261609	0.526327	0.121922	1.58215e-05	0.000399972	GAN
ENSG00000139921	0.368038	0.0852591	1.58381e-05	0.000399972	TMX1
ENSG00000272732	-0.430012	0.0996237	1.5862e-05	0.000400105	AC004982.1
ENSG00000137962	0.52418	0.121555	1.61588e-05	0.000407109	ARHGAP29
ENSG00000111907	0.539421	0.1251	1.61833e-05	0.000407249	TPD52L1
ENSG00000115461	0.940265	0.218079	1.62089e-05	0.000407412	IGFBP5
ENSG00000257337	-0.623	0.144505	1.62321e-05	0.000407517	AC068888.1
ENSG00000171467	0.264375	0.0613806	1.65374e-05	0.000414695	ZNF318
ENSG00000100393	0.231479	0.0537586	1.66306e-05	0.000416544	EP300
ENSG00000107263	0.243379	0.0565434	1.67521e-05	0.000419095	RAPGEF1
ENSG00000150687	0.447704	0.104126	1.7107e-05	0.000427476	PRSS23
ENSG00000232871	-0.510495	0.118766	1.72085e-05	0.000429509	SEC1P
ENSG00000162104	0.26243	0.0610581	1.72319e-05	0.000429592	ADCY9
ENSG00000176014	0.538785	0.12537	1.72685e-05	0.000430003	TUBB6
ENSG00000158615	0.254949	0.0593523	1.74287e-05	0.000433489	PPP1R15B
ENSG00000072364	0.199757	0.046515	1.75105e-05	0.000434669	AFF4
ENSG00000223930	-1.06266	0.247453	1.75168e-05	0.000434669	AC117453.1
ENSG00000068885	-0.360023	0.0838524	1.75853e-05	0.000435391	IFT80
ENSG00000165186	0.512038	0.119259	1.75866e-05	0.000435391	PTCHD1
ENSG00000155508	0.209332	0.0487638	1.76457e-05	0.000436348	CNOT8
ENSG00000128585	0.432937	0.100862	1.76773e-05	0.000436625	MKLN1
ENSG00000166444	0.261389	0.0609239	1.78342e-05	0.000439993	ST5
ENSG00000227256	-0.47399	0.11051	1.7937e-05	0.000442019	MIS18A-AS1
ENSG00000170185	0.286225	0.0667481	1.8018e-05	0.000443504	USP38
ENSG00000204070	0.236962	0.0552853	1.81787e-05	0.000446945	SYS1
ENSG00000105609	0.835542	0.194993	1.82759e-05	0.00044882	LILRB5
ENSG00000272047	-0.236866	0.0552912	1.83592e-05	0.000450347	GTF2H5
ENSG00000187682	-0.493468	0.115212	1.84267e-05	0.000450859	ERAS
ENSG00000166272	0.291003	0.067943	1.84357e-05	0.000450859	WBP1L
ENSG00000143322	0.177582	0.0414626	1.84433e-05	0.000450859	ABL2
ENSG00000287262	-0.329519	0.0769436	1.84715e-05	0.000451033	AC021148.2
ENSG00000163629	0.442419	0.103329	1.85493e-05	0.000452418	PTPN13
ENSG00000232352	-0.677607	0.158289	1.86208e-05	0.000453513	SEMA3B-AS1
ENSG00000287243	-0.711477	0.166209	1.86366e-05	0.000453513	AC005908.3
ENSG00000101608	0.411734	0.0962052	1.87102e-05	0.000454526	MYL12A
ENSG00000243943	-0.135462	0.0316528	1.87208e-05	0.000454526	ZNF512
ENSG00000102878	-0.41768	0.0976177	1.87957e-05	0.000455466	HSF4
ENSG00000100234	0.502313	0.1174	1.88021e-05	0.000455466	TIMP3
ENSG00000133812	0.28677	0.0670297	1.8836e-05	0.000455605	SBF2
ENSG00000260536	0.497301	0.116244	1.88504e-05	0.000455605	AL035071.2
ENSG00000267414	-0.43948	0.102752	1.8933e-05	0.000457086	AC120049.1
ENSG00000112029	0.317403	0.074216	1.89644e-05	0.000457326	FBXO5
ENSG00000198894	0.221463	0.0518182	1.92123e-05	0.000462782	CIPC
ENSG00000164972	-0.346306	0.0810849	1.94682e-05	0.000468418	C9orf24
ENSG00000197321	0.401045	0.0939124	1.95109e-05	0.00046892	SVIL
ENSG00000126767	0.51399	0.120402	1.96391e-05	0.00047147	ELK1
ENSG00000188626	-0.547732	0.128319	1.96764e-05	0.000471837	GOLGA8M
ENSG00000214765	-0.255339	0.0598296	1.97436e-05	0.000472918	SEPTIN7P2
ENSG00000215301	0.272158	0.0637877	1.98449e-05	0.000474814	DDX3X
ENSG00000276505	-0.607071	0.142346	2.00113e-05	0.000478258	AP000892.3
ENSG00000255857	-0.367826	0.0862645	2.00855e-05	0.000479497	PXN-AS1
ENSG00000186166	-0.368645	0.0864784	2.01829e-05	0.000481284	CCDC84
ENSG00000234741	-0.264892	0.062172	2.03854e-05	0.000485571	GAS5
ENSG00000104517	0.235611	0.0553118	2.0471e-05	0.000487068	UBR5
ENSG00000153786	0.144805	0.0339973	2.0506e-05	0.000487358	ZDHHC7
ENSG00000132196	0.391112	0.0918429	2.0582e-05	0.000488069	HSD17B7
ENSG00000286064	0.479064	0.112501	2.05983e-05	0.000488069	AL035413.2
ENSG00000125772	-0.487481	0.114479	2.06043e-05	0.000488069	GPCPD1
ENSG00000104953	-0.393944	0.0925261	2.06583e-05	0.000488415	TLE6
ENSG00000261121	-0.912814	0.214397	2.06646e-05	0.000488415	LINC02473
ENSG00000133704	0.16993	0.0399154	2.06945e-05	0.000488582	IPO8
ENSG00000146221	-0.515541	0.121183	2.0976e-05	0.000493785	TCTE1
ENSG00000198744	-0.716377	0.168393	2.09799e-05	0.000493785	MTCO3P12
ENSG00000214100	-1.07487	0.252664	2.09841e-05	0.000493785	PLAC9P1
ENSG00000115107	0.633151	0.148852	2.10389e-05	0.000494295	STEAP3
ENSG00000244119	-0.576813	0.135611	2.1052e-05	0.000494295	PDCL3P4
ENSG00000115368	-0.180239	0.0424123	2.14073e-05	0.000502085	WDR75
ENSG00000110104	0.217544	0.0511994	2.1476e-05	0.000503146	CCDC86
ENSG00000108651	-0.189386	0.0445753	2.15027e-05	0.000503221	UTP6
ENSG00000175787	-0.268481	0.0632133	2.16441e-05	0.000505975	ZNF169
ENSG00000187595	-0.40665	0.0957563	2.16926e-05	0.000506555	ZNF385C
ENSG00000165861	0.131861	0.0310522	2.172e-05	0.000506641	ZFYVE1
ENSG00000111886	0.793181	0.18691	2.19906e-05	0.000512396	GABRR2
ENSG00000162929	-0.22723	0.0535519	2.20377e-05	0.000512934	KIAA1841
ENSG00000254561	-0.708189	0.166956	2.21755e-05	0.000515581	AP003393.1
ENSG00000245832	0.731009	0.172424	2.23921e-05	0.000520052	MIR4300HG
ENSG00000055955	-0.554891	0.130909	2.24767e-05	0.000521349	ITIH4
ENSG00000019991	0.902465	0.212918	2.24967e-05	0.000521349	HGF
ENSG00000005339	0.230272	0.0543378	2.25745e-05	0.000522585	CREBBP
ENSG00000258227	0.978632	0.230969	2.26461e-05	0.000522704	CLEC5A
ENSG00000080189	-0.207018	0.0488597	2.26543e-05	0.000522704	SLC35C2
ENSG00000234409	-0.555324	0.131069	2.26644e-05	0.000522704	CCDC188
ENSG00000197008	-0.268122	0.0632847	2.26774e-05	0.000522704	ZNF138
ENSG00000272525	-0.436949	0.103184	2.28882e-05	0.000526996	AC099522.2
ENSG00000198142	0.395689	0.0934583	2.29717e-05	0.000528022	SOWAHC
ENSG00000198408	-0.188948	0.044629	2.29822e-05	0.000528022	OGA
ENSG00000261371	0.644818	0.152316	2.30164e-05	0.000528242	PECAM1
ENSG00000114698	0.537689	0.127034	2.30961e-05	0.000529501	PLSCR4
ENSG00000169856	0.695684	0.164396	2.31876e-05	0.00053103	ONECUT1
ENSG00000176624	0.225489	0.0532959	2.32779e-05	0.00053238	MEX3C
ENSG00000091986	0.756137	0.178734	2.33161e-05	0.00053238	CCDC80
ENSG00000248124	-0.28154	0.0665542	2.33456e-05	0.00053238	RRN3P1
ENSG00000176857	0.703787	0.166371	2.33461e-05	0.00053238	GJA1P1
ENSG00000197302	-0.236576	0.0559334	2.34113e-05	0.000532763	ZNF720
ENSG00000268297	-0.857709	0.202788	2.34127e-05	0.000532763	CLEC4GP1
ENSG00000104327	-0.874065	0.206695	2.3497e-05	0.000534114	CALB1
ENSG00000149016	-0.287688	0.0680462	2.35957e-05	0.000535787	TUT1
ENSG00000149451	0.724522	0.17138	2.36235e-05	0.000535849	ADAM33
ENSG00000127922	-0.23271	0.0550583	2.37236e-05	0.000537551	SEM1
ENSG00000104872	-0.181075	0.0428683	2.4003e-05	0.000543307	PIH1D1
ENSG00000163354	-0.557965	0.132113	2.40652e-05	0.000543749	DCST2
ENSG00000132405	0.341354	0.0808261	2.40734e-05	0.000543749	TBC1D14
ENSG00000144749	0.505178	0.119637	2.41508e-05	0.000544921	LRIG1
ENSG00000255458	-0.47513	0.112533	2.41985e-05	0.000545423	AC108471.2
ENSG00000020577	0.509202	0.120618	2.4255e-05	0.00054612	SAMD4A
ENSG00000232931	-0.387755	0.0918599	2.43049e-05	0.000546668	LINC00342
ENSG00000242615	-0.342171	0.0810658	2.4332e-05	0.000546703	AC022415.1
ENSG00000116237	0.164577	0.0389992	2.44306e-05	0.000548343	ICMT
ENSG00000072840	0.559825	0.132683	2.45106e-05	0.000549019	EVC
ENSG00000134371	0.207588	0.0492003	2.45121e-05	0.000549019	CDC73
ENSG00000257556	-0.502758	0.119173	2.45699e-05	0.000549738	LINC02298
ENSG00000248489	-0.350816	0.0831771	2.46802e-05	0.00055163	LINC02062
ENSG00000287769	-0.236285	0.0560288	2.47358e-05	0.000552295	AL353748.3
ENSG00000115596	0.815833	0.193491	2.48251e-05	0.000553712	WNT6
ENSG00000279879	-0.645653	0.153142	2.48627e-05	0.000553973	AC091152.4
ENSG00000129675	0.393853	0.0934444	2.49958e-05	0.000556358	ARHGEF6
ENSG00000251348	0.677237	0.160695	2.5042e-05	0.000556806	HSPD1P11
ENSG00000111666	0.323337	0.0767343	2.512e-05	0.000557542	CHPT1
ENSG00000221990	-0.430805	0.10224	2.51272e-05	0.000557542	EXOC3-AS1
ENSG00000143995	-0.528834	0.125569	2.53688e-05	0.000562319	MEIS1
ENSG00000228113	0.805371	0.191254	2.54245e-05	0.000562971	AC003991.1
ENSG00000134531	0.853676	0.202804	2.56102e-05	0.000566228	EMP1
ENSG00000053254	0.317266	0.0753739	2.56245e-05	0.000566228	FOXN3
ENSG00000016391	0.492639	0.117088	2.58277e-05	0.000570128	CHDH
ENSG00000279161	-0.743158	0.176702	2.60253e-05	0.000573899	AC093503.3
ENSG00000180198	0.509072	0.121086	2.61985e-05	0.000577123	RCC1
ENSG00000058866	0.322148	0.0766364	2.6272e-05	0.000577948	DGKG
ENSG00000228510	-0.880237	0.209409	2.629e-05	0.000577948	AL359091.2
ENSG00000120925	-0.194803	0.0463596	2.64565e-05	0.000580289	RNF170
ENSG00000135390	-0.201427	0.0479367	2.64651e-05	0.000580289	ATP5MC2
ENSG00000170348	0.262643	0.0625101	2.65016e-05	0.000580289	TMED10
ENSG00000234911	-0.553672	0.131777	2.6505e-05	0.000580289	TEX21P
ENSG00000196323	0.196989	0.0468886	2.655e-05	0.000580679	ZBTB44
ENSG00000181704	0.177872	0.042353	2.67216e-05	0.000583835	YIPF6
ENSG00000065268	-0.264102	0.0629012	2.68486e-05	0.000586011	WDR18
ENSG00000162552	0.41297	0.0983718	2.69227e-05	0.000587031	WNT4
ENSG00000178982	-0.191027	0.0455091	2.69819e-05	0.000587721	EIF3K
ENSG00000112210	0.413696	0.098577	2.70859e-05	0.000589386	RAB23
ENSG00000006128	-0.9959	0.237524	2.75478e-05	0.000598828	TAC1
ENSG00000174917	-0.293119	0.0699335	2.77245e-05	0.000602058	MICOS13
ENSG00000129657	0.318895	0.0761086	2.78951e-05	0.00060457	SEC14L1
ENSG00000122986	0.551907	0.131729	2.79316e-05	0.00060457	HVCN1
ENSG00000231607	-0.480187	0.114618	2.79606e-05	0.00060457	DLEU2
ENSG00000115255	-0.310118	0.0740281	2.79949e-05	0.00060457	REEP6
ENSG00000197901	0.985902	0.235347	2.80019e-05	0.00060457	SLC22A6
ENSG00000145246	0.406755	0.097099	2.80097e-05	0.00060457	ATP10D
ENSG00000136826	0.726344	0.173469	2.8246e-05	0.000609055	KLF4
ENSG00000270647	-0.194818	0.0465359	2.83397e-05	0.000610459	TAF15
ENSG00000083457	-0.181297	0.043316	2.84605e-05	0.000611988	ITGAE
ENSG00000262188	-0.826849	0.197556	2.84679e-05	0.000611988	LINC01978
ENSG00000179954	0.534981	0.127843	2.85558e-05	0.000613154	SSC5D
ENSG00000185561	0.539959	0.129038	2.85794e-05	0.000613154	TLCD2
ENSG00000198355	0.40828	0.0975953	2.87186e-05	0.000615522	PIM3
ENSG00000067167	0.304662	0.072831	2.87514e-05	0.000615607	TRAM1
ENSG00000183831	0.451303	0.107909	2.88643e-05	0.000616316	ANKRD45
ENSG00000136279	-0.181016	0.0432821	2.88647e-05	0.000616316	DBNL
ENSG00000065057	-0.26614	0.0636363	2.88709e-05	0.000616316	NTHL1
ENSG00000114742	0.13464	0.0321979	2.89414e-05	0.000617205	WDR48
ENSG00000197956	0.404862	0.0968577	2.91557e-05	0.000621155	S100A6
ENSG00000270557	-0.412724	0.0987502	2.9218e-05	0.000621863	AC013731.1
ENSG00000125652	-0.255736	0.0611976	2.92987e-05	0.000622444	ALKBH7
ENSG00000231824	-1.03472	0.247611	2.93035e-05	0.000622444	AKAIN1
ENSG00000244411	-0.553904	0.132625	2.96074e-05	0.00062786	KRTAP5-7
ENSG00000178202	0.417929	0.100069	2.96171e-05	0.00062786	POGLUT3
ENSG00000129696	0.232295	0.0556484	2.9885e-05	0.000632912	TTI2
ENSG00000149792	0.181044	0.0433842	3.00551e-05	0.000635472	MRPL49
ENSG00000183255	0.410833	0.0984509	3.00654e-05	0.000635472	PTTG1IP
ENSG00000088836	0.530781	0.127219	3.01693e-05	0.00063704	SLC4A11
ENSG00000115267	0.483896	0.115999	3.02518e-05	0.000638153	IFIH1
ENSG00000279926	-0.447398	0.107287	3.04476e-05	0.000640459	AL138831.3
ENSG00000038427	0.574056	0.13767	3.04862e-05	0.000640459	VCAN
ENSG00000137343	-0.149093	0.0357558	3.04935e-05	0.000640459	ATAT1
ENSG00000164237	0.307363	0.0737132	3.04977e-05	0.000640459	CMBL
ENSG00000011451	0.24273	0.0582168	3.05373e-05	0.000640459	WIZ
ENSG00000172315	0.214591	0.0514698	3.05603e-05	0.000640459	TP53RK
ENSG00000136449	-0.397556	0.0953561	3.05708e-05	0.000640459	MYCBPAP
ENSG00000141564	0.145807	0.0349822	3.07228e-05	0.000643014	RPTOR
ENSG00000123159	-0.222696	0.0534357	3.07901e-05	0.000643793	GIPC1
ENSG00000285230	-0.566871	0.136039	3.08657e-05	0.000644744	RALY-AS1
ENSG00000283128	-0.881577	0.211593	3.09463e-05	0.000645796	AC009403.2
ENSG00000146278	0.314419	0.0754785	3.10424e-05	0.000647171	PNRC1
ENSG00000242247	0.20778	0.0498925	3.11969e-05	0.000649758	ARFGAP3
ENSG00000278611	-0.527459	0.126672	3.12739e-05	0.000650729	ZNF426-DT
ENSG00000273372	0.574945	0.138089	3.13292e-05	0.000651246	SFTPD-AS1
ENSG00000101199	-0.219688	0.0527724	3.14185e-05	0.000652027	ARFGAP1
ENSG00000197124	-0.2442	0.0586622	3.14337e-05	0.000652027	ZNF682
ENSG00000132906	-0.177882	0.042733	3.14582e-05	0.000652027	CASP9
ENSG00000170043	-0.243555	0.0585168	3.15274e-05	0.000652828	TRAPPC1
ENSG00000169271	-0.761646	0.183023	3.16191e-05	0.000654093	HSPB3
ENSG00000185986	-0.262079	0.0629845	3.16834e-05	0.00065417	SDHAP3
ENSG00000101974	0.47053	0.113081	3.1684e-05	0.00065417	ATP11C
ENSG00000177830	-0.199506	0.0479543	3.17766e-05	0.00065499	CHID1
ENSG00000104679	-0.264057	0.0634708	3.17849e-05	0.00065499	R3HCC1
ENSG00000276234	-0.182344	0.0438489	3.20414e-05	0.000659639	TADA2A
ENSG00000152990	0.485483	0.116755	3.20859e-05	0.000659922	ADGRA3
ENSG00000237638	-0.34861	0.0838811	3.23868e-05	0.00066547	LINC02245
ENSG00000108175	0.15676	0.0377288	3.25399e-05	0.000667973	ZMIZ1
ENSG00000287825	-0.462991	0.111441	3.25877e-05	0.000668313	AL035587.2
ENSG00000284266	-0.878179	0.211389	3.2626e-05	0.000668458	MIR4534
ENSG00000113593	-0.218959	0.0527116	3.26838e-05	0.000668941	PPWD1
ENSG00000151208	0.398652	0.0959781	3.27328e-05	0.000668941	DLG5
ENSG00000143891	0.383476	0.0923262	3.27434e-05	0.000668941	GALM
ENSG00000054523	0.190807	0.0459457	3.2832e-05	0.000670111	KIF1B
ENSG00000183580	0.395459	0.0952509	3.2993e-05	0.000672755	FBXL7
ENSG00000143870	0.370931	0.0893495	3.30361e-05	0.000672992	PDIA6
ENSG00000224318	-0.553464	0.133359	3.32216e-05	0.000676127	CHL1-AS2
ENSG00000168894	-0.220383	0.053108	3.32901e-05	0.000676877	RNF181
ENSG00000110200	-0.256439	0.0618014	3.33343e-05	0.000677132	ANAPC15
ENSG00000148604	0.915228	0.220629	3.34988e-05	0.000679829	RGR
ENSG00000111602	0.396069	0.0954918	3.35862e-05	0.000680956	TIMELESS
ENSG00000134802	0.538697	0.129891	3.36414e-05	0.000681429	SLC43A3
ENSG00000109906	0.297315	0.0717131	3.38486e-05	0.000684398	ZBTB16
ENSG00000005889	0.214459	0.0517301	3.3872e-05	0.000684398	ZFX
ENSG00000165632	0.239859	0.0578579	3.38839e-05	0.000684398	TAF3
ENSG00000144445	0.236089	0.0569662	3.40761e-05	0.00068763	KANSL1L
ENSG00000099840	-0.480215	0.115914	3.4303e-05	0.000691555	IZUMO4
ENSG00000111817	0.462154	0.111571	3.43937e-05	0.000692732	DSE
ENSG00000232611	-0.258541	0.0624406	3.46401e-05	0.000697013	AL683813.1
ENSG00000136238	-0.163396	0.0394639	3.46714e-05	0.000697013	RAC1
ENSG00000155980	0.51132	0.12352	3.47936e-05	0.000698189	KIF5A
ENSG00000012660	0.373403	0.0902033	3.47952e-05	0.000698189	ELOVL5
ENSG00000272853	-0.273445	0.0660639	3.48674e-05	0.000698437	AC069544.1
ENSG00000086570	-1.23135	0.297496	3.48729e-05	0.000698437	FAT2
ENSG00000100852	0.388671	0.0939186	3.49762e-05	0.000699852	ARHGAP5
ENSG00000183077	-0.429087	0.103706	3.51077e-05	0.000701825	AFMID
ENSG00000131153	-0.345022	0.0834026	3.52141e-05	0.000703297	GINS2
ENSG00000272645	-0.478693	0.115792	3.5637e-05	0.000711077	GTF2IP20
ENSG00000172845	0.190764	0.0461875	3.6243e-05	0.000722426	SP3
ENSG00000260401	0.748268	0.181181	3.62839e-05	0.000722426	AP002761.4
ENSG00000243477	-0.359296	0.0870008	3.63071e-05	0.000722426	NAA80
ENSG00000229043	-0.356023	0.0862217	3.6409e-05	0.00072362	AC091729.3
ENSG00000138772	0.561738	0.136047	3.64347e-05	0.00072362	ANXA3
ENSG00000182257	-0.421946	0.102214	3.65846e-05	0.000725922	PRR34
ENSG00000242622	-0.237995	0.0576582	3.66431e-05	0.00072641	AC092910.3
ENSG00000163605	0.232667	0.0563706	3.66792e-05	0.000726452	PPP4R2
ENSG00000177025	-0.624195	0.151247	3.67558e-05	0.000727295	C19orf18
ENSG00000138594	0.309285	0.0749537	3.68567e-05	0.000728618	TMOD3
ENSG00000128683	-0.831805	0.201598	3.69049e-05	0.000728898	GAD1
ENSG00000286977	-0.63684	0.154384	3.70674e-05	0.000731432	Z83745.1
ENSG00000255823	-0.77797	0.188695	3.74125e-05	0.000737561	MTRNR2L8
ENSG00000110169	-0.529556	0.12845	3.74513e-05	0.000737646	HPX
ENSG00000158578	-1.27054	0.308208	3.75043e-05	0.00073801	ALAS2
ENSG00000114841	-0.454189	0.110193	3.75976e-05	0.000739166	DNAH1
ENSG00000108788	0.169754	0.0411969	3.77947e-05	0.000742359	MLX
ENSG00000265194	0.585833	0.142239	3.81083e-05	0.000747832	AL359922.2
ENSG00000172840	0.196517	0.0477324	3.83737e-05	0.000752349	PDP2
ENSG00000272870	-0.341791	0.0830264	3.84413e-05	0.000752984	AC097534.2
ENSG00000079432	0.236629	0.0574863	3.8505e-05	0.000753268	CIC
ENSG00000137145	0.342947	0.0833176	3.85262e-05	0.000753268	DENND4C
ENSG00000196421	-0.628062	0.152684	3.8974e-05	0.000761328	C20orf204
ENSG00000203799	-0.315589	0.0767408	3.91574e-05	0.000764212	CCDC162P
ENSG00000180902	-0.285786	0.0695132	3.93517e-05	0.000766282	D2HGDH
ENSG00000124802	-0.259802	0.0631933	3.93562e-05	0.000766282	EEF1E1
ENSG00000154710	-0.299509	0.0728542	3.93816e-05	0.000766282	RABGEF1
ENSG00000287737	-0.403933	0.0982584	3.94067e-05	0.000766282	AC132872.5
ENSG00000109501	0.351691	0.0855661	3.95382e-05	0.000768052	WFS1
ENSG00000175193	-0.375373	0.0913321	3.95696e-05	0.000768052	PARL
ENSG00000183978	-0.254418	0.0619099	3.96545e-05	0.000769002	COA3
ENSG00000083857	0.505192	0.122962	3.98178e-05	0.00077147	FAT1
ENSG00000184164	-0.248795	0.0605683	3.99647e-05	0.000773616	CRELD2
ENSG00000175130	-0.419426	0.102115	4.00182e-05	0.000773951	MARCKSL1
ENSG00000152661	0.588011	0.143191	4.01737e-05	0.000776257	GJA1
ENSG00000233670	1.01502	0.247201	4.02459e-05	0.00077695	PIRT
ENSG00000163320	0.222159	0.0541194	4.04348e-05	0.000779893	CGGBP1
ENSG00000168679	0.395548	0.0963746	4.05578e-05	0.000781561	SLC16A4
ENSG00000214174	-0.14693	0.0358068	4.07089e-05	0.000783766	AMZ2P1
ENSG00000267080	-0.411369	0.100275	4.08853e-05	0.000786453	ASB16-AS1
ENSG00000159403	0.61963	0.151066	4.1008e-05	0.000788104	C1R
ENSG00000273270	-0.405017	0.098766	4.11779e-05	0.000790659	AC090114.2
ENSG00000162572	-0.350216	0.0854124	4.12632e-05	0.000791587	SCNN1D
ENSG00000101222	-0.469083	0.114409	4.1308e-05	0.000791736	SPEF1
ENSG00000116918	-0.300264	0.0732518	4.14831e-05	0.00079438	TSNAX
ENSG00000167515	-0.260478	0.0635598	4.16466e-05	0.000796199	TRAPPC2L
ENSG00000185024	-0.191864	0.0468176	4.16525e-05	0.000796199	BRF1
ENSG00000141052	0.633464	0.154606	4.18046e-05	0.000798394	MYOCD
ENSG00000008513	0.222766	0.0543821	4.19778e-05	0.000800853	ST3GAL1
ENSG00000265107	0.732656	0.178871	4.20337e-05	0.000800853	GJA5
ENSG00000283667	-0.498648	0.121746	4.20704e-05	0.000800853	AC009802.1
ENSG00000138685	0.567648	0.138595	4.20832e-05	0.000800853	FGF2
ENSG00000067182	0.540108	0.131888	4.21826e-05	0.000801579	TNFRSF1A
ENSG00000149573	0.992972	0.242481	4.22089e-05	0.000801579	MPZL2
ENSG00000138802	0.179735	0.0438922	4.22338e-05	0.000801579	SEC24B
ENSG00000228400	-0.647653	0.158172	4.22855e-05	0.00080185	AC079154.1
ENSG00000176293	-0.266023	0.0649846	4.24666e-05	0.000804571	ZNF135
ENSG00000160097	-0.474664	0.115969	4.2575e-05	0.00080591	FNDC5
ENSG00000197442	0.321862	0.078651	4.2714e-05	0.000807827	MAP3K5
ENSG00000100796	0.194167	0.0474716	4.31048e-05	0.000813874	PPP4R3A
ENSG00000284664	-0.568552	0.139005	4.31098e-05	0.000813874	AL161756.3
ENSG00000267372	-0.419423	0.102589	4.34418e-05	0.000819419	AC005330.1
ENSG00000279483	-0.383977	0.0939301	4.35285e-05	0.00082033	AC090498.1
ENSG00000114127	0.221427	0.0541705	4.3586e-05	0.00082069	XRN1
ENSG00000233822	-0.562889	0.137737	4.37572e-05	0.000823189	HIST1H2BN
ENSG00000140983	-0.228827	0.0559964	4.38004e-05	0.000823278	RHOT2
ENSG00000272129	-0.315999	0.0773451	4.39686e-05	0.000825713	AL359715.3
ENSG00000072210	0.257258	0.0629765	4.40783e-05	0.000827047	ALDH3A2
ENSG00000127329	0.492318	0.120536	4.41871e-05	0.000828362	PTPRB
ENSG00000272323	-0.435705	0.106693	4.43214e-05	0.000830153	AC026801.2
ENSG00000164898	-0.342827	0.0839672	4.44827e-05	0.000832445	FMC1
ENSG00000135763	0.23357	0.0572122	4.45496e-05	0.000832723	URB2
ENSG00000061455	0.716306	0.175463	4.45754e-05	0.000832723	PRDM6
ENSG00000267432	-1.04511	0.256066	4.4768e-05	0.000835592	DNAH17-AS1
ENSG00000096968	0.243461	0.0596552	4.48141e-05	0.000835722	JAK2
ENSG00000176840	-0.578424	0.141744	4.48873e-05	0.000836359	MIR7-3HG
ENSG00000130770	-0.285685	0.0700232	4.5064e-05	0.000838425	ATP5IF1
ENSG00000145365	0.43592	0.106853	4.51072e-05	0.000838425	TIFA
ENSG00000108256	0.260212	0.063784	4.51158e-05	0.000838425	NUFIP2
ENSG00000050393	0.257542	0.0631553	4.54417e-05	0.000843747	MCUR1
ENSG00000262333	-0.388045	0.0952208	4.59726e-05	0.000852866	HNRNPA1P16
ENSG00000090097	-0.424627	0.10425	4.63811e-05	0.000859488	PCBP4
ENSG00000131620	-0.41825	0.102688	4.64099e-05	0.000859488	ANO1
ENSG00000140939	-0.439861	0.108	4.64508e-05	0.0008595	NOL3
ENSG00000157240	0.468206	0.11499	4.66714e-05	0.000862836	FZD1
ENSG00000128000	-0.211976	0.0520679	4.67817e-05	0.000864128	ZNF780B
ENSG00000102174	0.524243	0.128784	4.68717e-05	0.000865043	PHEX
ENSG00000085719	0.3013	0.0740209	4.69196e-05	0.000865182	CPNE3
ENSG00000197893	0.518898	0.127497	4.70372e-05	0.000866603	NRAP
ENSG00000174628	0.319105	0.0784238	4.72186e-05	0.000869197	IQCK
ENSG00000243970	-0.334535	0.0822299	4.73606e-05	0.00087106	PPIEL
ENSG00000109927	-0.292247	0.071859	4.76316e-05	0.000875292	TECTA
ENSG00000111341	0.941364	0.231531	4.78619e-05	0.000878769	MGP
ENSG00000143374	-0.13951	0.0343183	4.79975e-05	0.000879851	TARS2
ENSG00000105855	0.448268	0.110271	4.80031e-05	0.000879851	ITGB8
ENSG00000230876	-0.896103	0.220459	4.80919e-05	0.000880725	LINC00486
ENSG00000127412	-0.81462	0.200486	4.83999e-05	0.000885607	TRPV5
ENSG00000106511	0.649542	0.159932	4.8788e-05	0.000891945	MEOX2
ENSG00000102802	0.640497	0.157789	4.92434e-05	0.000899453	MEDAG
ENSG00000264107	-0.437671	0.107827	4.92828e-05	0.000899453	AC138207.2
ENSG00000225968	-0.407746	0.100462	4.93421e-05	0.000899767	ELFN1
ENSG00000164294	1.04094	0.256569	4.967e-05	0.000904976	GPX8
ENSG00000135775	0.251334	0.0619559	4.97804e-05	0.000905967	COG2
ENSG00000166439	0.346752	0.0854802	4.98091e-05	0.000905967	RNF169
ENSG00000115170	0.279023	0.0687969	4.99752e-05	0.000908216	ACVR1
ENSG00000048707	0.207805	0.0512499	5.01887e-05	0.000911227	VPS13D
ENSG00000279970	-0.607386	0.149803	5.02261e-05	0.000911227	AC023024.2
ENSG00000130724	-0.197191	0.0486508	5.05216e-05	0.00091581	CHMP2A
ENSG00000245937	-0.207856	0.0512857	5.0587e-05	0.000916221	LINC01184
ENSG00000287855	-0.679521	0.16768	5.06779e-05	0.000917089	AL023882.1
ENSG00000118564	0.195204	0.0481726	5.0743e-05	0.000917491	FBXL5
ENSG00000034677	0.328447	0.0810878	5.11048e-05	0.000922512	RNF19A
ENSG00000114626	-0.276592	0.0682872	5.11245e-05	0.000922512	ABTB1
ENSG00000119285	0.302796	0.0747588	5.115e-05	0.000922512	HEATR1
ENSG00000188672	-0.549415	0.135697	5.14708e-05	0.000927515	RHCE
ENSG00000106771	0.233213	0.0576046	5.15453e-05	0.000928075	TMEM245
ENSG00000065135	0.187075	0.0462116	5.16081e-05	0.000928272	GNAI3
ENSG00000140092	0.412166	0.101819	5.16492e-05	0.000928272	FBLN5
ENSG00000271918	-0.348934	0.086202	5.16864e-05	0.000928272	AC034236.2
ENSG00000155636	-0.157473	0.0389437	5.26337e-05	0.000944493	RBM45
ENSG00000231443	-0.498393	0.123267	5.27282e-05	0.000945062	AC124944.1
ENSG00000111859	0.450959	0.111538	5.27538e-05	0.000945062	NEDD9
ENSG00000037749	0.451842	0.111791	5.30304e-05	0.000949223	MFAP3
ENSG00000174721	-0.364202	0.0901184	5.31402e-05	0.000950393	FGFBP3
ENSG00000197467	-1.09065	0.270033	5.36901e-05	0.000959424	COL13A1
ENSG00000072952	0.524598	0.129929	5.40026e-05	0.000964203	MRVI1
ENSG00000164039	0.408852	0.101308	5.44321e-05	0.000971061	BDH2
ENSG00000156535	0.603619	0.149625	5.47877e-05	0.000976591	CD109
ENSG00000102837	-0.739575	0.183337	5.48432e-05	0.000976766	OLFM4
ENSG00000286159	-0.733927	0.181952	5.49211e-05	0.000977178	AL035106.1
ENSG00000213199	-0.430571	0.106749	5.49577e-05	0.000977178	ASIC3
ENSG00000174567	-0.586079	0.145331	5.51372e-05	0.000979556	GOLT1A
ENSG00000107902	-0.531072	0.131721	5.53497e-05	0.000982384	LHPP
ENSG00000116251	-0.171125	0.0424454	5.53883e-05	0.000982384	RPL22
ENSG00000187951	-1.03069	0.25571	5.56118e-05	0.000984744	AC091057.1
ENSG00000135048	0.328102	0.081401	5.56134e-05	0.000984744	CEMIP2
ENSG00000169813	0.306201	0.0759749	5.57086e-05	0.000985615	HNRNPF
ENSG00000142207	0.200846	0.0498385	5.57948e-05	0.000986323	URB1
ENSG00000137809	0.311603	0.0773303	5.58935e-05	0.000987252	ITGA11
ENSG00000150093	0.441034	0.109477	5.61199e-05	0.000990432	ITGB1
ENSG00000188730	-0.621531	0.15436	5.66108e-05	0.000998273	VWC2
ENSG00000272092	-0.394018	0.0978666	5.67174e-05	0.000999329	AC087623.2
ENSG00000240038	-0.300295	0.0745974	5.68429e-05	0.00100072	AMY2B
ENSG00000120832	-0.192851	0.0479225	5.71649e-05	0.00100556	MTERF2
ENSG00000243927	0.441586	0.109758	5.73966e-05	0.0010088	MRPS6
ENSG00000104957	-0.259671	0.0645769	5.79233e-05	0.00101723	CCDC130
ENSG00000228274	-0.263186	0.0654743	5.82778e-05	0.00102261	AL021707.2
ENSG00000198208	-0.236007	0.0587202	5.84023e-05	0.00102395	RPS6KL1
ENSG00000105258	-0.369882	0.0920516	5.86426e-05	0.00102663	POLR2I
ENSG00000205959	-0.462057	0.114992	5.8651e-05	0.00102663	AC105345.1
ENSG00000232859	-0.525845	0.130898	5.8891e-05	0.00102999	LYRM9
ENSG00000232818	-0.459153	0.114322	5.91164e-05	0.00103309	RPS2P32
ENSG00000198270	-0.217228	0.0540916	5.92117e-05	0.00103391	TMEM116
ENSG00000051009	-0.189288	0.047145	5.94399e-05	0.00103705	FAM160A2
ENSG00000171206	0.286802	0.0714386	5.95311e-05	0.00103779	TRIM8
ENSG00000147145	0.811197	0.202068	5.958e-05	0.0010378	LPAR4
ENSG00000231856	-0.414239	0.103201	5.97213e-05	0.00103941	AL162377.1
ENSG00000145423	0.873207	0.217575	5.9862e-05	0.00104018	SFRP2
ENSG00000101391	-0.174079	0.0433749	5.98629e-05	0.00104018	CDK5RAP1
ENSG00000108622	0.565267	0.140892	6.01904e-05	0.00104497	ICAM2
ENSG00000143344	0.250149	0.0623521	6.02359e-05	0.00104497	RGL1
ENSG00000187134	0.543634	0.135515	6.03038e-05	0.0010453	AKR1C1
ENSG00000226435	-0.780383	0.194548	6.03925e-05	0.00104599	ANKRD18DP
ENSG00000215045	-0.453955	0.113263	6.12384e-05	0.00105978	GRID2IP
ENSG00000240889	-0.438649	0.109452	6.13181e-05	0.0010603	NDUFB2-AS1
ENSG00000155897	0.376095	0.0938598	6.14983e-05	0.00106256	ADCY8
ENSG00000226479	0.207714	0.0518492	6.17267e-05	0.00106564	TMEM185B
ENSG00000198722	0.185931	0.0464277	6.20841e-05	0.00106963	UNC13B
ENSG00000138092	0.207441	0.0518	6.21069e-05	0.00106963	CENPO
ENSG00000130175	-0.272537	0.0680551	6.21077e-05	0.00106963	PRKCSH
ENSG00000186188	-0.669319	0.167288	6.3074e-05	0.0010854	FFAR4
ENSG00000167766	-0.365957	0.0914904	6.33565e-05	0.00108939	ZNF83
ENSG00000197081	0.290348	0.0726119	6.37113e-05	0.00109447	IGF2R
ENSG00000164823	0.303766	0.0759706	6.37545e-05	0.00109447	OSGIN2
ENSG00000151812	-0.79091	0.197834	6.39198e-05	0.00109529	SLC35F4
ENSG00000181544	0.524842	0.131287	6.39715e-05	0.00109529	FANCB
ENSG00000141560	-0.179449	0.0448891	6.39844e-05	0.00109529	FN3KRP
ENSG00000023909	0.326259	0.0816151	6.40068e-05	0.00109529	GCLM
ENSG00000082175	0.670511	0.167867	6.4886e-05	0.00110944	PGR
ENSG00000111058	0.473605	0.118585	6.50177e-05	0.00111044	ACSS3
ENSG00000255916	-0.606407	0.151841	6.50483e-05	0.00111044	AC148477.1
ENSG00000274372	-0.488965	0.122456	6.52479e-05	0.00111296	LINC02804
ENSG00000179152	0.184975	0.046359	6.60585e-05	0.00112524	TCAIM
ENSG00000145592	-0.327913	0.0821837	6.60728e-05	0.00112524	RPL37
ENSG00000117500	0.336968	0.0844811	6.64429e-05	0.00113064	TMED5
ENSG00000241563	-0.426743	0.107029	6.68647e-05	0.00113652	CORT
ENSG00000181690	-0.349437	0.0876431	6.69015e-05	0.00113652	PLAG1
ENSG00000102897	-0.201414	0.0505191	6.69477e-05	0.00113652	LYRM1
ENSG00000169155	0.139215	0.0349218	6.70629e-05	0.00113757	ZBTB43
ENSG00000135269	0.591418	0.148383	6.7263e-05	0.00114006	TES
ENSG00000185504	-0.296613	0.0744245	6.73602e-05	0.00114046	FAAP100
ENSG00000089876	0.165156	0.0414413	6.7393e-05	0.00114046	DHX32
ENSG00000179981	0.236337	0.0593092	6.753e-05	0.00114136	TSHZ1
ENSG00000152049	0.904255	0.226929	6.75532e-05	0.00114136	KCNE4
ENSG00000162614	0.358878	0.0900687	6.76245e-05	0.00114141	NEXN
ENSG00000134250	0.570435	0.143169	6.76627e-05	0.00114141	NOTCH2
ENSG00000167771	-0.404842	0.101645	6.80733e-05	0.00114743	RCOR2
ENSG00000110074	-0.210683	0.0529123	6.84103e-05	0.00115212	FOXRED1
ENSG00000080802	0.129537	0.0325341	6.84594e-05	0.00115212	CNOT4
ENSG00000183401	-0.462077	0.116086	6.87777e-05	0.00115657	CCDC159
ENSG00000123349	-0.267618	0.0672385	6.88769e-05	0.00115733	PFDN5
ENSG00000249679	-0.364055	0.0914816	6.90465e-05	0.00115927	AC106897.1
ENSG00000124151	0.228218	0.0573562	6.92174e-05	0.00116122	NCOA3
ENSG00000157306	-0.394421	0.0991629	6.96406e-05	0.00116741	ZFHX2-AS1
ENSG00000126218	0.531532	0.133654	6.98089e-05	0.00116837	F10
ENSG00000196689	-0.388157	0.0976077	6.98768e-05	0.00116837	TRPV1
ENSG00000110777	-0.770449	0.193742	6.98832e-05	0.00116837	POU2AF1
ENSG00000113407	0.276368	0.069499	6.99167e-05	0.00116837	TARS
ENSG00000269906	-0.562773	0.14156	7.02318e-05	0.00117191	AL606834.1
ENSG00000122786	0.400846	0.10083	7.02382e-05	0.00117191	CALD1
ENSG00000247373	-0.441361	0.111034	7.03767e-05	0.00117331	TMED2-DT
ENSG00000084072	-0.212446	0.0534711	7.0944e-05	0.00118185	PPIE
ENSG00000145882	-0.466381	0.117418	7.12787e-05	0.0011865	PCYOX1L
ENSG00000120306	0.34243	0.086252	7.18391e-05	0.0011949	CYSTM1
ENSG00000121680	-0.2437	0.0613931	7.20236e-05	0.00119635	PEX16
ENSG00000273712	0.47662	0.120075	7.20659e-05	0.00119635	AL021997.2
ENSG00000081177	0.13911	0.0350467	7.20942e-05	0.00119635	EXD2
ENSG00000160051	-0.201711	0.0508233	7.22127e-05	0.00119739	IQCC
ENSG00000144837	0.796567	0.200764	7.25785e-05	0.00120247	PLA1A
ENSG00000152467	-0.328234	0.0827309	7.26319e-05	0.00120247	ZSCAN1
ENSG00000101438	-0.94871	0.23919	7.29822e-05	0.00120734	SLC32A1
ENSG00000134897	-0.174777	0.0440689	7.30902e-05	0.00120777	BIVM
ENSG00000126267	-0.23925	0.0603268	7.31211e-05	0.00120777	COX6B1
ENSG00000059588	-0.422799	0.106698	7.41413e-05	0.00122262	TARBP1
ENSG00000121766	-0.253395	0.0639489	7.41787e-05	0.00122262	ZCCHC17
ENSG00000133028	0.202129	0.0510114	7.41915e-05	0.00122262	SCO1
ENSG00000229539	-0.388922	0.0981874	7.46316e-05	0.00122892	AL353194.1
ENSG00000170558	0.211933	0.053509	7.4734e-05	0.00122966	CDH2
ENSG00000138796	0.170373	0.0430203	7.48584e-05	0.00123076	HADH
ENSG00000176105	0.391815	0.0989406	7.49178e-05	0.00123079	YES1
ENSG00000174886	-0.29138	0.0735911	7.51238e-05	0.00123323	NDUFA11
ENSG00000181856	0.647568	0.163579	7.53463e-05	0.00123593	SLC2A4
ENSG00000085491	0.277437	0.0701008	7.56799e-05	0.00124046	SLC25A24
ENSG00000144857	0.452465	0.114358	7.60368e-05	0.00124535	BOC
ENSG00000211451	-0.251631	0.0636214	7.64938e-05	0.00125141	GNRHR2
ENSG00000113328	0.301257	0.0761706	7.65238e-05	0.00125141	CCNG1
ENSG00000107201	0.303103	0.0766692	7.70539e-05	0.00125874	DDX58
ENSG00000166793	-0.314818	0.0796349	7.70915e-05	0.00125874	YPEL4
ENSG00000224046	-0.317002	0.0801909	7.71484e-05	0.00125874	AC005076.1
ENSG00000162645	0.714297	0.180768	7.76802e-05	0.00126572	GBP2
ENSG00000198417	0.687078	0.173882	7.76946e-05	0.00126572	MT1F
ENSG00000278576	-0.384721	0.0973805	7.79218e-05	0.00126805	AL162171.3
ENSG00000167081	0.288626	0.0730589	7.7956e-05	0.00126805	PBX3
ENSG00000078549	0.376321	0.0952844	7.83306e-05	0.00127317	ADCYAP1R1
ENSG00000245888	-0.516407	0.130764	7.84234e-05	0.00127371	NSMCE1-DT
ENSG00000173811	-0.59865	0.151627	7.87451e-05	0.00127707	CCDC13-AS1
ENSG00000235618	-0.34415	0.087167	7.87494e-05	0.00127707	FAM21EP
ENSG00000255198	-0.438405	0.111052	7.88951e-05	0.00127846	SNHG9
ENSG00000064989	0.385078	0.0975587	7.90911e-05	0.00128067	CALCRL
ENSG00000205730	0.51673	0.130952	7.94831e-05	0.00128604	ITPRIPL2
ENSG00000246363	-0.811095	0.205671	8.02488e-05	0.00129745	LINC02458
ENSG00000131591	-0.303463	0.0769623	8.04644e-05	0.00129995	C1orf159
ENSG00000108474	-0.225949	0.0573114	8.06433e-05	0.00130186	PIGL
ENSG00000172201	0.484625	0.122951	8.09381e-05	0.00130563	ID4
ENSG00000136933	-0.17348	0.0440213	8.12033e-05	0.00130866	RABEPK
ENSG00000254535	0.656238	0.166529	8.12483e-05	0.00130866	PABPC4L
ENSG00000273066	-0.514979	0.130699	8.14132e-05	0.00131033	AL355987.4
ENSG00000278175	-0.339802	0.086246	8.15117e-05	0.00131093	GLIDR
ENSG00000285796	-0.469754	0.119254	8.17842e-05	0.00131432	AL162458.1
ENSG00000135821	0.421375	0.106991	8.20259e-05	0.00131682	GLUL
ENSG00000062650	0.176223	0.0447473	8.21003e-05	0.00131682	WAPL
ENSG00000258365	-0.560278	0.142271	8.21242e-05	0.00131682	AC073655.2
ENSG00000275720	-0.54317	0.137938	8.22405e-05	0.0013177	AC243830.2
ENSG00000260743	0.471907	0.119851	8.23536e-05	0.00131852	AC007823.1
ENSG00000172775	-0.124119	0.0315271	8.25374e-05	0.00132047	FAM192A
ENSG00000180354	-0.571595	0.145242	8.30378e-05	0.00132749	MTURN
ENSG00000267322	-0.457697	0.11631	8.31421e-05	0.00132816	SNHG22
ENSG00000165732	0.282436	0.0717934	8.35382e-05	0.00133349	DDX21
ENSG00000167641	-0.737518	0.187484	8.36244e-05	0.0013335	PPP1R14A
ENSG00000051108	0.253786	0.0645164	8.36631e-05	0.0013335	HERPUD1
ENSG00000273619	-0.388797	0.0988509	8.38359e-05	0.00133526	AL121832.2
ENSG00000271474	-0.519856	0.132181	8.39196e-05	0.00133559	AC106881.1
ENSG00000142173	0.687429	0.174841	8.4331e-05	0.00134043	COL6A2
ENSG00000161395	-0.257194	0.0654169	8.43799e-05	0.00134043	PGAP3
ENSG00000134910	0.186341	0.0473967	8.44113e-05	0.00134043	STT3A
ENSG00000084710	-0.261607	0.0665689	8.49934e-05	0.00134867	EFR3B
ENSG00000232295	0.494345	0.12585	8.56405e-05	0.00135793	AL589935.1
ENSG00000279133	-0.397398	0.101175	8.57216e-05	0.00135821	AC018628.1
ENSG00000196935	0.350655	0.0893063	8.62137e-05	0.001365	SRGAP1
ENSG00000178297	-0.490721	0.124986	8.62914e-05	0.00136522	TMPRSS9
ENSG00000089094	-0.149176	0.0380036	8.66193e-05	0.00136868	KDM2B
ENSG00000170365	0.229772	0.0585369	8.66385e-05	0.00136868	SMAD1
ENSG00000153993	0.558572	0.142345	8.70618e-05	0.00137436	SEMA3D
ENSG00000169981	0.16944	0.043186	8.72714e-05	0.00137665	ZNF35
ENSG00000179051	0.212564	0.0541857	8.74971e-05	0.00137866	RCC2
ENSG00000119723	-0.175972	0.0448589	8.75275e-05	0.00137866	COQ6
ENSG00000135069	0.366465	0.0934324	8.77279e-05	0.00137989	PSAT1
ENSG00000103121	-0.191237	0.0487573	8.77381e-05	0.00137989	CMC2
ENSG00000266947	-0.506719	0.129198	8.77995e-05	0.00137989	AC022916.1
ENSG00000139899	-1.00636	0.256665	8.82205e-05	0.00138549	CBLN3
ENSG00000117519	0.450163	0.114831	8.84636e-05	0.00138829	CNN3
ENSG00000069974	0.399583	0.101942	8.86551e-05	0.00138956	RAB27A
ENSG00000236810	-0.340151	0.0867809	8.86746e-05	0.00138956	ELOA-AS1
ENSG00000100246	-0.381948	0.097452	8.87908e-05	0.00139036	DNAL4
ENSG00000139910	-0.253449	0.0646771	8.90363e-05	0.00139305	NOVA1
ENSG00000205758	-0.132163	0.0337277	8.90927e-05	0.00139305	CRYZL1
ENSG00000240370	0.264331	0.0674654	8.9279e-05	0.00139494	RPL13P5
ENSG00000105227	0.526052	0.134289	8.95432e-05	0.00139805	PRX
ENSG00000163626	-0.183754	0.0469211	8.99427e-05	0.00140314	COX18
ENSG00000164117	0.260692	0.0665697	9.00003e-05	0.00140314	FBXO8
ENSG00000254602	-0.395852	0.1011	9.02283e-05	0.00140567	AP000662.1
ENSG00000013588	1.16334	0.29715	9.04103e-05	0.00140748	GPRC5A
ENSG00000285184	-0.233846	0.059735	9.05055e-05	0.00140758	AC244033.2
ENSG00000102030	-0.349265	0.0892206	9.05482e-05	0.00140758	NAA10
ENSG00000186834	0.285259	0.0728761	9.0668e-05	0.00140842	HEXIM1
ENSG00000181472	0.191218	0.0488601	9.09334e-05	0.0014105	ZBTB2
ENSG00000135549	-0.683901	0.17475	9.09339e-05	0.0014105	PKIB
ENSG00000198833	0.143446	0.0366586	9.11443e-05	0.00141274	UBE2J1
ENSG00000125846	-0.224316	0.0573326	9.13295e-05	0.00141458	ZNF133
ENSG00000163710	0.56461	0.144318	9.14348e-05	0.00141519	PCOLCE2
ENSG00000205403	0.640762	0.163818	9.17489e-05	0.00141902	CFI
ENSG00000104907	-0.238954	0.0610967	9.18845e-05	0.00142009	TRMT1
ENSG00000198258	-0.203821	0.0521192	9.20417e-05	0.0014215	UBL5
ENSG00000272702	-0.414625	0.10604	9.22612e-05	0.00142386	AC010913.1
ENSG00000159618	-0.634827	0.162371	9.24008e-05	0.00142498	ADGRG5
ENSG00000172037	0.488238	0.124886	9.24974e-05	0.00142545	LAMB2
ENSG00000135253	-0.906877	0.232054	9.3045e-05	0.00143155	KCP
ENSG00000121289	-0.180212	0.0461145	9.3093e-05	0.00143155	CEP89
ENSG00000225889	-0.545354	0.139551	9.30944e-05	0.00143155	AC012368.1
ENSG00000116661	0.394987	0.101082	9.32253e-05	0.00143253	FBXO2
ENSG00000026508	1.02611	0.262795	9.43844e-05	0.0014493	CD44
ENSG00000204954	-0.216953	0.0555881	9.50614e-05	0.00145865	C12orf73
ENSG00000156787	-0.225277	0.0577423	9.5633e-05	0.00146637	TBC1D31
ENSG00000092470	0.332972	0.0853556	9.57954e-05	0.00146781	WDR76
ENSG00000111783	0.496221	0.127252	9.63914e-05	0.00147589	RFX4
ENSG00000260271	-0.718272	0.184226	9.66446e-05	0.0014787	AL132996.1
ENSG00000214021	-0.362065	0.0928798	9.69048e-05	0.00148163	TTLL3
ENSG00000080561	0.414763	0.106407	9.70311e-05	0.0014825	MID2
ENSG00000243155	-0.41469	0.106397	9.7165e-05	0.00148348	AL162431.1
ENSG00000260426	-0.886879	0.227561	9.7262e-05	0.00148354	AC008060.4
ENSG00000247950	-0.251404	0.0645086	9.73074e-05	0.00148354	SEC24B-AS1
ENSG00000113971	-0.339963	0.0872695	9.79738e-05	0.00149264	NPHP3
ENSG00000135824	-0.707205	0.181601	9.84953e-05	0.00149951	RGS8
ENSG00000173530	0.761411	0.195533	9.85964e-05	0.00149998	TNFRSF10D
ENSG00000120885	0.32455	0.0833595	9.88601e-05	0.00150293	CLU
ENSG00000125107	0.340733	0.0875369	9.92381e-05	0.0015076	CNOT1
ENSG00000175287	0.57949	0.148896	9.9461e-05	0.00150992	PHYHD1
ENSG00000067057	0.428965	0.110233	9.9656e-05	0.00151129	PFKP
ENSG00000185499	0.605815	0.155683	9.96927e-05	0.00151129	MUC1
ENSG00000144355	-0.710457	0.182583	9.97705e-05	0.0015114	DLX1
ENSG00000105669	-0.232935	0.0598875	0.00010043	0.00152031	COPE
ENSG00000176732	-0.373472	0.0960531	0.000100998	0.00152783	PFN4
ENSG00000068976	0.575919	0.148136	0.000101163	0.00152817	PYGM
ENSG00000162458	0.524795	0.134989	0.000101205	0.00152817	FBLIM1
ENSG00000273759	-0.519372	0.1336	0.00010127	0.00152817	AL117379.1
ENSG00000136869	0.53174	0.136784	0.000101307	0.00152817	TLR4
ENSG00000037042	-0.223349	0.0574636	0.000101582	0.00153124	TUBG2
ENSG00000165072	0.419348	0.107929	0.000102162	0.0015389	MAMDC2
ENSG00000060656	0.265373	0.0683039	0.000102255	0.00153922	PTPRU
ENSG00000003096	0.317119	0.0816289	0.000102377	0.00153964	KLHL13
ENSG00000112414	0.610429	0.157135	0.000102436	0.00153964	ADGRG6
ENSG00000224165	-0.289634	0.0745599	0.000102505	0.00153964	DNAJC27-AS1
ENSG00000246877	-0.441025	0.113537	0.00010257	0.00153964	DNM1P35
ENSG00000150938	0.285374	0.0734711	0.000102681	0.00154021	CRIM1
ENSG00000139990	0.107538	0.0276892	0.00010285	0.00154167	DCAF5
ENSG00000118655	0.238839	0.0615169	0.000103393	0.00154873	DCLRE1B
ENSG00000275131	0.38438	0.0990178	0.000103632	0.00155121	AC241952.1
ENSG00000136750	-0.955688	0.246208	0.000103761	0.00155207	GAD2
ENSG00000181652	-0.364495	0.0939238	0.000104132	0.00155652	ATG9B
ENSG00000155368	0.366463	0.0944592	0.000104634	0.00156294	DBI
ENSG00000206538	0.568243	0.146535	0.000105377	0.00157293	VGLL3
ENSG00000112249	0.259675	0.0669692	0.000105525	0.00157404	ASCC3
ENSG00000272142	0.268669	0.0692921	0.000105605	0.00157414	AL359643.3
ENSG00000197879	0.403875	0.104176	0.00010581	0.00157513	MYO1C
ENSG00000106785	0.285004	0.0735158	0.00010585	0.00157513	TRIM14
ENSG00000169410	0.309741	0.0798985	0.000105892	0.00157513	PTPN9
ENSG00000143867	0.880414	0.227125	0.000106038	0.0015762	OSR1
ENSG00000269867	-0.308641	0.0796294	0.0001062	0.00157751	AC010326.3
ENSG00000065308	0.308438	0.0795818	0.000106301	0.00157792	TRAM2
ENSG00000119147	0.704139	0.181692	0.000106421	0.0015786	ECRG4
ENSG00000134873	0.526115	0.135791	0.000106865	0.00158409	CLDN10
ENSG00000164543	0.236359	0.0610076	0.000106954	0.00158432	STK17A
ENSG00000148204	0.453354	0.117023	0.000107033	0.00158439	CRB2
ENSG00000105518	-0.224873	0.0580504	0.000107172	0.00158512	TMEM205
ENSG00000184602	0.26742	0.0690363	0.000107231	0.00158512	SNN
ENSG00000104691	-0.172896	0.0446384	0.000107393	0.00158643	UBXN8
ENSG00000206991	-0.5777	0.149178	0.000107698	0.00158983	RNU6-610P
ENSG00000119718	0.180802	0.0467029	0.000108242	0.00159578	EIF2B2
ENSG00000076248	0.285959	0.0738681	0.000108296	0.00159578	UNG
ENSG00000185591	0.312926	0.0808354	0.000108325	0.00159578	SP1
ENSG00000178343	0.726296	0.187683	0.000108924	0.0016035	SHISA3
ENSG00000176401	-0.41359	0.106894	0.000109209	0.00160658	EID2B
ENSG00000168077	0.452722	0.117038	0.000109658	0.00161208	SCARA3
ENSG00000240032	0.786289	0.203281	0.00010974	0.00161219	LNCSRLR
ENSG00000178177	0.261665	0.0676593	0.000110007	0.001615	LCORL
ENSG00000047849	-0.366495	0.0947955	0.000110562	0.00162203	MAP4
ENSG00000179627	0.491371	0.127139	0.00011116	0.00162969	ZBTB42
ENSG00000130803	0.157438	0.0407515	0.000111836	0.00163847	ZNF317
ENSG00000139219	1.12078	0.290148	0.000112108	0.00164133	COL2A1
ENSG00000102287	0.541167	0.140107	0.000112224	0.00164191	GABRE
ENSG00000225032	-0.425701	0.11022	0.000112337	0.00164245	AL162586.1
ENSG00000214140	-0.428499	0.110989	0.000113051	0.00165025	PRCD
ENSG00000273203	-0.312103	0.0808408	0.000113054	0.00165025	AC006946.2
ENSG00000154721	0.451386	0.116921	0.000113103	0.00165025	JAM2
ENSG00000272144	-0.656368	0.170039	0.00011334	0.00165259	AC025171.4
ENSG00000237004	0.242427	0.0628069	0.000113444	0.00165295	ZNRF2P1
ENSG00000254726	0.401839	0.104111	0.000113519	0.00165295	MEX3A
ENSG00000170191	0.200034	0.051833	0.000113755	0.00165414	NANP
ENSG00000171843	0.219076	0.0567672	0.000113756	0.00165414	MLLT3
ENSG00000172613	-0.235279	0.0609689	0.000113855	0.00165446	RAD9A
ENSG00000116815	0.405888	0.10523	0.000114714	0.00166456	CD58
ENSG00000215252	-0.471881	0.122339	0.000114714	0.00166456	GOLGA8B
ENSG00000153046	0.185769	0.048164	0.000114784	0.00166456	CDYL
ENSG00000163666	-0.40862	0.105948	0.00011488	0.00166482	HESX1
ENSG00000161800	0.185882	0.0482092	0.000115379	0.00166993	RACGAP1
ENSG00000104689	0.62487	0.162066	0.000115416	0.00166993	TNFRSF10A
ENSG00000102554	0.709762	0.184088	0.000115466	0.00166993	KLF5
ENSG00000233954	-0.30726	0.0797093	0.000115846	0.00167428	UQCRHL
ENSG00000237863	0.522863	0.135648	0.000115942	0.00167455	AL035425.1
ENSG00000114902	-0.244106	0.0633481	0.000116487	0.00168128	SPCS1
ENSG00000112303	0.931059	0.241706	0.000117143	0.00168883	VNN2
ENSG00000164136	0.394331	0.102371	0.000117168	0.00168883	IL15
ENSG00000090060	0.270288	0.0701758	0.000117355	0.00169038	PAPOLA
ENSG00000249673	-0.269917	0.0700887	0.000117602	0.00169253	NOP14-AS1
ENSG00000054965	0.146043	0.0379238	0.000117662	0.00169253	FAM168A
ENSG00000110713	0.16614	0.043147	0.000117848	0.001693	NUP98
ENSG00000108405	-0.596124	0.154815	0.000117853	0.001693	P2RX1
ENSG00000270728	0.269247	0.0699284	0.000117964	0.00169346	AL035413.1
ENSG00000276698	-0.327089	0.084972	0.000118421	0.00169878	AL136295.6
ENSG00000188613	0.403497	0.104826	0.000118493	0.00169878	NANOS1
ENSG00000127586	-0.386779	0.100489	0.000118611	0.00169932	CHTF18
ENSG00000168453	-0.30171	0.0783928	0.000118752	0.00170021	HR
ENSG00000286162	-0.297849	0.0774031	0.000119072	0.00170365	AL162253.2
ENSG00000176387	0.737011	0.191541	0.000119183	0.00170409	HSD11B2
ENSG00000109771	-0.312279	0.0811614	0.000119268	0.00170417	LRP2BP
ENSG00000072736	0.359444	0.0934811	0.000120502	0.00172066	NFATC3
ENSG00000148356	-0.173844	0.0452193	0.000120815	0.00172396	LRSAM1
ENSG00000165156	0.241184	0.0627382	0.000120901	0.00172404	ZHX1
ENSG00000172716	0.476225	0.123904	0.000121295	0.00172851	SLFN11
ENSG00000255310	0.301039	0.0783324	0.000121489	0.00173013	AF131215.5
ENSG00000267221	-0.272032	0.0707937	0.000121737	0.00173251	C17orf113
ENSG00000260163	-0.572638	0.149131	0.000123122	0.00174947	AC012508.1
ENSG00000048405	0.208327	0.054256	0.000123179	0.00174947	ZNF800
ENSG00000228653	0.388388	0.101154	0.000123241	0.00174947	HNRNPCP7
ENSG00000160307	-0.498122	0.129734	0.000123256	0.00174947	S100B
ENSG00000272971	-0.336879	0.0877457	0.000123405	0.00175042	AL365181.4
ENSG00000257621	-0.179695	0.0468074	0.000123522	0.00175092	PSMA3-AS1
ENSG00000149289	0.29819	0.0776791	0.000123669	0.00175184	ZC3H12C
ENSG00000176261	-0.183471	0.0478011	0.000123934	0.00175443	ZBTB8OS
ENSG00000116819	-0.42067	0.109607	0.000124042	0.0017545	TFAP2E
ENSG00000133250	-0.297394	0.0774892	0.000124103	0.0017545	ZNF414
ENSG00000170324	-0.511444	0.133274	0.000124278	0.00175582	FRMPD2
ENSG00000214725	-0.371955	0.0969317	0.000124397	0.00175633	CDIPTOSP
ENSG00000271737	-0.508814	0.132756	0.000126745	0.0017883	AC008608.2
ENSG00000159140	0.206658	0.0539228	0.000126855	0.00178868	SON
ENSG00000151693	0.385637	0.100636	0.000127113	0.00179063	ASAP2
ENSG00000065621	-0.31978	0.0834522	0.000127161	0.00179063	GSTO2
ENSG00000175390	-0.136388	0.0356091	0.000128068	0.00180222	EIF3F
ENSG00000118094	-0.815178	0.21287	0.000128426	0.00180607	TREH
ENSG00000278383	-0.489743	0.12791	0.00012877	0.00180972	AL031673.1
ENSG00000229782	-0.461749	0.120644	0.000129531	0.00181704	AC118754.1
ENSG00000228903	-0.297777	0.0778031	0.00012955	0.00181704	RASA4CP
ENSG00000285728	-0.25025	0.0653879	0.000129627	0.00181704	AC098484.4
ENSG00000188428	0.245814	0.0642288	0.00012963	0.00181704	BLOC1S5
ENSG00000131469	-0.237651	0.0621072	0.000129998	0.001821	RPL27
ENSG00000221983	-0.19521	0.0510186	0.000130108	0.00182135	UBA52
ENSG00000129071	-0.148815	0.0388951	0.000130214	0.00182163	MBD4
ENSG00000139946	0.270481	0.0707034	0.000130469	0.001824	PELI2
ENSG00000182103	0.413917	0.108204	0.0001306	0.00182464	FAM181B
ENSG00000140350	-0.161683	0.0422754	0.000131023	0.00182937	ANP32A
ENSG00000177096	0.394941	0.103284	0.000131381	0.00183244	PHETA2
ENSG00000140795	-0.684185	0.178929	0.000131415	0.00183244	MYLK3
ENSG00000128928	-0.176001	0.0460307	0.000131543	0.00183303	IVD
ENSG00000131873	0.326305	0.0853618	0.000132048	0.00183839	CHSY1
ENSG00000172476	-0.384637	0.100628	0.000132177	0.00183839	RAB40A
ENSG00000182327	-0.336385	0.0880047	0.000132185	0.00183839	GLTPD2
ENSG00000238058	-0.31339	0.0820167	0.000132881	0.00184576	AL355574.1
ENSG00000163931	0.26855	0.0702818	0.000132888	0.00184576	TKT
ENSG00000103227	-0.29345	0.0768125	0.000133263	0.00184978	LMF1
ENSG00000087510	0.583591	0.15279	0.000133692	0.00185452	TFAP2C
ENSG00000227502	-0.532693	0.139475	0.000133847	0.00185547	LINC01268
ENSG00000170525	0.433098	0.113405	0.00013398	0.0018561	PFKFB3
ENSG00000104447	0.401596	0.105164	0.000134121	0.0018566	TRPS1
ENSG00000170836	0.309135	0.0809542	0.000134189	0.0018566	PPM1D
ENSG00000213316	-0.420044	0.110024	0.000134665	0.00186198	LTC4S
ENSG00000043143	0.280407	0.0734699	0.000135286	0.00186936	JADE2
ENSG00000067082	0.301455	0.0789891	0.000135409	0.00186985	KLF6
ENSG00000088340	-0.499823	0.130973	0.000135502	0.00186993	FER1L4
ENSG00000165066	-0.636513	0.166839	0.000136105	0.00187704	NKX6-3
ENSG00000162413	0.247719	0.0649357	0.000136273	0.00187711	KLHL21
ENSG00000101868	0.276962	0.0726017	0.000136286	0.00187711	POLA1
ENSG00000205213	0.359494	0.0942416	0.000136401	0.00187749	LGR4
ENSG00000166136	-0.332253	0.0871183	0.000136836	0.00188227	NDUFB8
ENSG00000166436	-0.284471	0.0745949	0.000136991	0.00188318	TRIM66
ENSG00000187950	0.534506	0.140181	0.00013731	0.00188636	OVCH1
ENSG00000254783	0.309714	0.0812443	0.000137773	0.00189151	AP003084.1
ENSG00000198960	0.213065	0.0558987	0.000138055	0.00189416	ARMCX6
ENSG00000249626	-0.405516	0.106415	0.000138568	0.00189818	AC024560.2
ENSG00000162627	0.24055	0.0631326	0.000138834	0.00189818	SNX7
ENSG00000172232	-0.740531	0.194355	0.000138861	0.00189818	AZU1
ENSG00000213626	-0.493864	0.129617	0.00013887	0.00189818	LBH
ENSG00000141337	-0.304007	0.0797884	0.000138874	0.00189818	ARSG
ENSG00000140575	0.45037	0.118203	0.000138881	0.00189818	IQGAP1
ENSG00000164291	0.248379	0.0651963	0.000139135	0.00190044	ARSK
ENSG00000161813	0.224125	0.0588411	0.000139536	0.00190471	LARP4
ENSG00000261485	-0.278233	0.073055	0.000139785	0.00190689	PAN3-AS1
ENSG00000105137	0.501893	0.131825	0.000140515	0.00191562	SYDE1
ENSG00000232940	-0.393732	0.103429	0.000140775	0.00191795	HCG25
ENSG00000232977	-0.320034	0.0840751	0.000140934	0.00191889	LINC00327
ENSG00000198939	-0.224777	0.0590549	0.000141095	0.00191986	ZFP2
ENSG00000005812	0.20806	0.0546761	0.000141625	0.00192584	FBXL3
ENSG00000130520	-0.246597	0.0648063	0.000141728	0.00192602	LSM4
ENSG00000170624	0.320461	0.0842265	0.000141943	0.00192773	SGCD
ENSG00000107438	0.791605	0.208108	0.000142489	0.00193366	PDLIM1
ENSG00000163728	-0.26343	0.0692582	0.000142612	0.00193366	TTC14
ENSG00000125877	-0.242844	0.063847	0.000142652	0.00193366	ITPA
ENSG00000101236	0.221002	0.058108	0.000142787	0.00193388	RNF24
ENSG00000228392	-0.876072	0.230352	0.000142848	0.00193388	AL162391.1
ENSG00000258704	-0.334294	0.0879352	0.000143767	0.00194395	SRP54-AS1
ENSG00000230896	-0.274053	0.0720892	0.000143774	0.00194395	AL604028.1
ENSG00000145861	-0.437762	0.115166	0.00014403	0.00194618	C1QTNF2
ENSG00000161547	-0.162243	0.0426852	0.000144162	0.00194673	SRSF2
ENSG00000144935	-0.23951	0.063043	0.000145186	0.00195933	TRPC1
ENSG00000160226	-0.210017	0.055297	0.000145883	0.00196749	CFAP410
ENSG00000275074	-0.388665	0.102352	0.00014625	0.00197054	NUDT18
ENSG00000008405	0.290868	0.076599	0.000146293	0.00197054	CRY1
ENSG00000169062	-0.218278	0.0574925	0.000146671	0.00197438	UPF3A
ENSG00000183684	-0.190548	0.0501914	0.000146797	0.00197483	ALYREF
ENSG00000077943	0.400059	0.10539	0.000147069	0.00197725	ITGA8
ENSG00000103460	-0.3962	0.104389	0.00014739	0.0019795	TOX3
ENSG00000183476	0.593581	0.156396	0.000147421	0.0019795	SH2D7
ENSG00000135046	0.580314	0.152944	0.000148065	0.00198638	ANXA1
ENSG00000005448	-0.311553	0.0821137	0.000148139	0.00198638	WDR54
ENSG00000099139	0.350241	0.0923132	0.000148213	0.00198638	PCSK5
ENSG00000238286	0.497301	0.131105	0.00014875	0.00199233	SLC35E1P1
ENSG00000079150	0.311053	0.082011	0.000148944	0.00199368	FKBP7
ENSG00000171703	-0.248369	0.0654929	0.000149258	0.00199664	TCEA2
ENSG00000287475	-0.636164	0.167769	0.000149494	0.00199814	AL844892.2
ENSG00000116729	0.426569	0.112498	0.000149574	0.00199814	WLS
ENSG00000122420	0.669801	0.176652	0.00014965	0.00199814	PTGFR
ENSG00000183908	0.510385	0.134623	0.000149916	0.00200044	LRRC55
ENSG00000107566	0.154094	0.0406508	0.000150246	0.0020036	ERLIN1
ENSG00000135486	-0.197645	0.0521444	0.000150444	0.00200499	HNRNPA1
ENSG00000113734	-0.190913	0.0503797	0.000150968	0.00201071	BNIP1
ENSG00000278627	-0.316794	0.0836036	0.000151108	0.00201133	AC005962.1
ENSG00000174243	0.174787	0.0461292	0.000151206	0.00201138	DDX23
ENSG00000147687	-0.193211	0.0510041	0.000151771	0.00201763	TATDN1
ENSG00000184677	0.252488	0.0666644	0.000152203	0.00202099	ZBTB40
ENSG00000245750	-0.222608	0.0587755	0.000152212	0.00202099	DRAIC
ENSG00000156467	-0.187086	0.0494025	0.000152494	0.00202348	UQCRB
ENSG00000178826	-0.647652	0.171095	0.000153507	0.00203565	TMEM139
ENSG00000100387	-0.204575	0.0540485	0.000153695	0.00203689	RBX1
ENSG00000116212	0.162291	0.0428868	0.000154229	0.0020417	LRRC42
ENSG00000079999	0.192051	0.0507518	0.000154249	0.0020417	KEAP1
ENSG00000225051	-0.469521	0.124115	0.000154982	0.00205014	HMGB3P22
ENSG00000123268	0.261444	0.0691388	0.000155924	0.00206132	ATF1
ENSG00000198624	0.379252	0.100309	0.000156307	0.00206501	CCDC69
ENSG00000148426	0.538976	0.142565	0.000156481	0.00206501	PROSER2
ENSG00000266412	0.188567	0.0498785	0.000156493	0.00206501	NCOA4
ENSG00000287299	-0.486385	0.128667	0.00015671	0.00206591	AC012459.1
ENSG00000167283	-0.236382	0.0625331	0.000156754	0.00206591	ATP5MG
ENSG00000091527	0.186352	0.0493103	0.000157356	0.0020719	CDV3
ENSG00000131269	0.188006	0.049749	0.000157402	0.0020719	ABCB7
ENSG00000182362	-0.292987	0.0775439	0.000157878	0.0020756	YBEY
ENSG00000197798	0.225223	0.0596094	0.000157894	0.0020756	FAM118B
ENSG00000275367	-0.429226	0.113606	0.000157974	0.0020756	AC092111.1
ENSG00000135736	0.578768	0.153224	0.000158551	0.0020819	CCDC102A
ENSG00000168329	-0.898008	0.237811	0.000159274	0.00208989	CX3CR1
ENSG00000107317	-0.611493	0.161941	0.000159355	0.00208989	PTGDS
ENSG00000179168	-0.326509	0.0864875	0.000159871	0.00209438	GGN
ENSG00000105254	-0.236987	0.0627749	0.000159893	0.00209438	TBCB
ENSG00000164751	0.21862	0.0579213	0.000160371	0.00209935	PEX2
ENSG00000125378	0.797332	0.21136	0.000161686	0.00211527	BMP4
ENSG00000262223	-0.700948	0.185819	0.000161809	0.00211559	AC110285.1
ENSG00000032444	0.197173	0.0522754	0.00016207	0.0021177	PNPLA6
ENSG00000145248	-0.560086	0.148543	0.000162891	0.00212714	SLC10A4
ENSG00000286940	0.48017	0.127364	0.000163202	0.00212989	AL645933.3
ENSG00000257135	-0.432892	0.114847	0.000163701	0.0021351	ODC1-DT
ENSG00000154783	0.44378	0.117741	0.000163821	0.00213536	FGD5
ENSG00000084674	0.786319	0.208652	0.000164188	0.00213885	APOB
ENSG00000076716	0.417076	0.110683	0.000164418	0.00214053	GPC4
ENSG00000280347	0.38168	0.101352	0.000165954	0.00215921	AC000123.3
ENSG00000133055	0.665831	0.176842	0.000166476	0.00216469	MYBPH
ENSG00000172164	0.39046	0.10371	0.000166614	0.00216511	SNTB1
ENSG00000287249	0.483165	0.12834	0.000166728	0.00216511	AC005400.1
ENSG00000128951	-0.135722	0.0360531	0.000166887	0.00216511	DUT
ENSG00000168994	0.453669	0.120514	0.000166913	0.00216511	PXDC1
ENSG00000164512	-0.425779	0.113131	0.000167491	0.00217129	ANKRD55
ENSG00000133392	0.611583	0.162511	0.00016766	0.00217161	MYH11
ENSG00000007866	0.497631	0.132234	0.000167719	0.00217161	TEAD3
ENSG00000170011	0.358696	0.0953207	0.000167855	0.00217165	MYRIP
ENSG00000171462	-0.434822	0.115558	0.000168017	0.00217165	DLK2
ENSG00000173548	0.443482	0.11786	0.000168026	0.00217165	SNX33
ENSG00000153363	-0.452352	0.120231	0.000168325	0.00217298	LINC00467
ENSG00000175556	0.517925	0.13766	0.000168333	0.00217298	LONRF3
ENSG00000276832	-0.456045	0.121239	0.000168879	0.00217873	AL354718.3
ENSG00000272677	-0.37621	0.10002	0.000169004	0.00217903	AC124016.1
ENSG00000100592	0.215065	0.0571919	0.00016963	0.00218505	DAAM1
ENSG00000056097	0.161886	0.0430508	0.000169676	0.00218505	ZFR
ENSG00000152818	0.322813	0.0858702	0.000170377	0.00219184	UTRN
ENSG00000069535	0.341498	0.0908415	0.000170408	0.00219184	MAOB
ENSG00000166813	0.359714	0.0956949	0.000170617	0.00219321	KIF7
ENSG00000172534	0.196757	0.0523575	0.000171311	0.00220081	HCFC1
ENSG00000118495	-0.335875	0.0893831	0.000171479	0.00220164	PLAGL1
ENSG00000122679	0.46621	0.124089	0.000171915	0.00220591	RAMP3
ENSG00000243696	-0.508653	0.135392	0.000172035	0.00220613	AC006254.1
ENSG00000108469	-0.207826	0.0553271	0.000172438	0.00220924	RECQL5
ENSG00000225449	-0.680432	0.181148	0.000172503	0.00220924	RAB6C-AS1
ENSG00000287516	-0.529567	0.140989	0.000172587	0.00220924	AL359764.2
ENSG00000163867	-0.115999	0.0308889	0.000173105	0.00221455	ZMYM6
ENSG00000083067	0.409149	0.108957	0.000173254	0.00221512	TRPM3
ENSG00000242100	-0.422947	0.112651	0.000173701	0.00221904	RPL9P32
ENSG00000171236	0.875623	0.233227	0.000173768	0.00221904	LRG1
ENSG00000179406	-0.477865	0.127312	0.000174379	0.00222363	LINC00174
ENSG00000107957	-0.324043	0.0863317	0.00017441	0.00222363	SH3PXD2A
ENSG00000197054	-0.314263	0.0837271	0.000174439	0.00222363	ZNF763
ENSG00000156504	-0.153325	0.040856	0.000174858	0.00222764	FAM122B
ENSG00000100908	-0.278639	0.0742662	0.000175507	0.00223458	EMC9
ENSG00000221883	-0.40051	0.106775	0.000176158	0.00224072	ARIH2OS
ENSG00000273061	-0.349806	0.0932597	0.000176216	0.00224072	CDC37L1-DT
ENSG00000041802	0.185707	0.049512	0.000176303	0.00224072	LSG1
ENSG00000105472	-0.338151	0.0901853	0.000177178	0.00225049	CLEC11A
ENSG00000106077	-0.267274	0.0712972	0.00017773	0.0022555	ABHD11
ENSG00000096060	0.608129	0.162232	0.000177883	0.0022555	FKBP5
ENSG00000272888	-0.273247	0.0728948	0.000177888	0.0022555	LINC01578
ENSG00000173567	-0.414881	0.110705	0.000178503	0.00226106	ADGRF3
ENSG00000197771	0.203833	0.0543903	0.000178538	0.00226106	MCMBP
ENSG00000197702	0.2823	0.0753432	0.000179066	0.00226611	PARVA
ENSG00000175147	-0.589065	0.157221	0.000179149	0.00226611	TMEM51-AS1
ENSG00000267653	0.841404	0.224594	0.00017944	0.00226845	AC002546.1
ENSG00000147526	0.20389	0.0544368	0.000180068	0.00227504	TACC1
ENSG00000240184	0.52184	0.139351	0.000180539	0.00227965	PCDHGC3
ENSG00000139146	0.513555	0.13717	0.000181163	0.00228618	SINHCAF
ENSG00000286403	-0.734711	0.196252	0.000181315	0.00228674	AC010378.2
ENSG00000108107	-0.302022	0.0807127	0.000182608	0.0023017	RPL28
ENSG00000240429	0.398488	0.106505	0.000182927	0.0023033	LRRFIP1P1
ENSG00000171873	-0.641245	0.171389	0.000182951	0.0023033	ADRA1D
ENSG00000230316	-0.697169	0.186361	0.000183314	0.00230652	FEZF1-AS1
ENSG00000167862	-0.161123	0.043073	0.000183512	0.00230766	MRPL58
ENSG00000113248	0.297913	0.0796651	0.00018434	0.0023167	PCDHB15
ENSG00000261188	-0.262378	0.0701656	0.000184448	0.00231671	Z95115.1
ENSG00000136942	-0.314459	0.0841095	0.000184986	0.0023221	RPL35
ENSG00000163126	-0.446707	0.119557	0.000186717	0.00234245	ANKRD23
ENSG00000181315	0.283674	0.0759335	0.000187106	0.00234596	ZNF322
ENSG00000237737	-0.521778	0.139678	0.000187286	0.00234683	DCTN1-AS1
ENSG00000253661	-0.432388	0.115758	0.000187513	0.0023483	ZFHX4-AS1
ENSG00000100941	-0.223737	0.0599036	0.000187749	0.00234968	PNN
ENSG00000163735	0.473396	0.126752	0.000187843	0.00234968	CXCL5
ENSG00000176472	-0.210733	0.0564383	0.000188567	0.00235604	ZNF575
ENSG00000112378	0.485985	0.130156	0.000188571	0.00235604	PERP
ENSG00000165879	0.208244	0.0557769	0.000188818	0.00235774	FRAT1
ENSG00000198892	-0.239568	0.0641745	0.000189163	0.00236068	SHISA4
ENSG00000211772	-0.558868	0.149726	0.00018951	0.00236309	TRBC2
ENSG00000213337	-0.21	0.0562622	0.000189577	0.00236309	ANKRD39
ENSG00000138756	0.309321	0.0828858	0.000190047	0.00236756	BMP2K
ENSG00000271714	-0.523946	0.140415	0.000190415	0.00237077	AC010501.2
ENSG00000180879	-0.192705	0.0516536	0.000190929	0.00237578	SSR4
ENSG00000121879	0.327313	0.0877595	0.000191739	0.00238447	PIK3CA
ENSG00000081665	-0.192299	0.0515726	0.000192461	0.00239206	ZNF506
ENSG00000137857	-0.4514	0.121066	0.000192588	0.00239225	DUOX1
ENSG00000171530	-0.166796	0.044738	0.000192787	0.00239334	TBCA
ENSG00000183617	-0.20948	0.0561899	0.000192948	0.00239395	MRPL54
ENSG00000176920	-0.35869	0.0962171	0.000193066	0.00239402	FUT2
ENSG00000115268	-0.288125	0.0772928	0.00019323	0.00239466	RPS15
ENSG00000156206	-0.564059	0.1514	0.000194846	0.00241329	CFAP161
ENSG00000138794	0.317482	0.085244	0.000195785	0.00242352	CASP6
ENSG00000227908	-0.589368	0.158254	0.000195945	0.00242409	AC016596.1
ENSG00000042317	-0.310055	0.0832878	0.000197108	0.00243708	SPATA7
ENSG00000183354	0.1885	0.0506408	0.000197421	0.0024389	KIAA2026
ENSG00000275342	-0.481801	0.129439	0.000197483	0.0024389	PRAG1
ENSG00000172831	-0.190065	0.0510679	0.000197794	0.00244133	CES2
ENSG00000260032	-0.222264	0.0597423	0.000198919	0.0024538	NORAD
ENSG00000162434	0.197231	0.0530213	0.000199341	0.00245759	JAK1
ENSG00000163428	0.219483	0.0590131	0.000199839	0.0024623	LRRC58
ENSG00000136720	0.252596	0.0679325	0.000200538	0.00246949	HS6ST1
ENSG00000184384	0.398899	0.107285	0.000200722	0.00247033	MAML2
ENSG00000152620	0.250017	0.0672512	0.000201084	0.00247337	NADK2
ENSG00000017797	0.195233	0.052518	0.000201249	0.00247397	RALBP1
ENSG00000239268	0.362584	0.0975521	0.000201744	0.00247863	AC092691.1
ENSG00000241416	-0.848525	0.228331	0.000202233	0.00248322	KRT8P13
ENSG00000279904	-0.397281	0.106927	0.000202835	0.00248918	AC068057.2
ENSG00000138152	-0.820186	0.220759	0.000202955	0.00248922	BTBD16
ENSG00000129009	0.471439	0.126917	0.000203561	0.00249489	ISLR
ENSG00000288271	-0.568782	0.153127	0.00020365	0.00249489	AL136981.4
ENSG00000287619	-0.391726	0.105493	0.000204584	0.00250489	AL021308.1
ENSG00000167508	-0.232174	0.062536	0.00020511	0.00250958	MVD
ENSG00000109390	-0.174846	0.0470962	0.000205202	0.00250958	NDUFC1
ENSG00000162551	0.555904	0.149755	0.000205561	0.00251255	ALPL
ENSG00000160991	0.324421	0.0874139	0.000206181	0.00251868	ORAI2
ENSG00000124201	0.176221	0.0475021	0.000207467	0.00253295	ZNFX1
ENSG00000152082	-0.304478	0.0820847	0.00020782	0.0025358	MZT2B
ENSG00000133863	0.475918	0.128344	0.000208789	0.00254618	TEX15
ENSG00000243384	0.640107	0.172635	0.000209018	0.00254752	AC119424.1
ENSG00000141027	0.143178	0.0386261	0.000209918	0.00255703	NCOR1
ENSG00000198431	0.326568	0.0881141	0.000210399	0.00256143	TXNRD1
ENSG00000140905	-0.308799	0.083348	0.000211442	0.00257267	GCSH
ENSG00000101546	-0.203708	0.0549854	0.000211581	0.00257272	RBFA
ENSG00000204152	-0.334212	0.0902175	0.000211799	0.00257272	TIMM23B
ENSG00000162244	-0.252193	0.0680775	0.000211807	0.00257272	RPL29
ENSG00000229852	-0.160189	0.0432567	0.000212872	0.00258419	AC019205.1
ENSG00000158825	0.663686	0.179229	0.000213055	0.00258494	CDA
ENSG00000116117	0.431139	0.116441	0.000213372	0.00258732	PARD3B
ENSG00000243915	0.473227	0.127817	0.000213593	0.00258853	THAP12P2
ENSG00000125148	0.523694	0.141489	0.000214496	0.002598	MT2A
ENSG00000075223	0.609896	0.164824	0.000215363	0.00260673	SEMA3C
ENSG00000224387	-0.668528	0.180675	0.000215461	0.00260673	AL139246.1
ENSG00000183696	-0.35669	0.0964127	0.000215921	0.00261082	UPP1
ENSG00000172748	-0.346678	0.0937171	0.00021628	0.00261369	ZNF596
ENSG00000261934	0.393039	0.106266	0.000216768	0.00261811	PCDHGA9
ENSG00000271913	-0.246155	0.0665625	0.000217219	0.00262208	AL035530.2
ENSG00000213213	-0.259164	0.0700833	0.000217347	0.00262214	CCDC183
ENSG00000169189	-0.1804	0.0487967	0.00021819	0.00263079	NSMCE1
ENSG00000256229	0.224548	0.060742	0.000218379	0.00263079	ZNF486
ENSG00000254901	-0.291773	0.0789283	0.000218433	0.00263079	BORCS8
ENSG00000205464	-0.313139	0.0847156	0.000218717	0.00263273	ATP6AP1L
ENSG00000177363	0.906758	0.245377	0.000219574	0.00264155	LRRN4CL
ENSG00000274922	-0.613212	0.166054	0.000221748	0.00266622	AL139384.1
ENSG00000287783	-0.297271	0.0805026	0.000221896	0.00266649	AC020930.1
ENSG00000187634	0.850386	0.230302	0.000222077	0.00266717	SAMD11
ENSG00000122705	-0.211918	0.057399	0.000222478	0.00267049	CLTA
ENSG00000108799	-0.199556	0.0540609	0.0002231	0.00267645	EZH1
ENSG00000204611	0.189326	0.0513072	0.000224214	0.0026865	ZNF616
ENSG00000123838	-0.475837	0.128956	0.000224314	0.0026865	C4BPA
ENSG00000163617	-0.325435	0.0881981	0.000224417	0.0026865	CCDC191
ENSG00000114391	-0.229442	0.0621829	0.00022444	0.0026865	RPL24
ENSG00000168672	0.383201	0.103874	0.000225046	0.00269224	LRATD2
ENSG00000150636	-0.261291	0.0708436	0.000225775	0.00269945	CCDC102B
ENSG00000119487	0.197917	0.0536821	0.000227068	0.0027134	MAPKAP1
ENSG00000273108	-0.476372	0.12926	0.000228353	0.00272639	AL121929.2
ENSG00000149806	-0.30798	0.0835693	0.00022841	0.00272639	FAU
ENSG00000166889	0.190349	0.0516543	0.00022865	0.00272774	PATL1
ENSG00000198682	0.436176	0.118368	0.00022879	0.00272788	PAPSS2
ENSG00000151725	-0.363571	0.0986732	0.000229065	0.00272963	CENPU
ENSG00000261118	-0.343515	0.0932524	0.00022986	0.00273758	AC092123.1
ENSG00000172901	0.433262	0.117627	0.000230192	0.00274001	LVRN
ENSG00000162729	-0.265625	0.0721502	0.000231822	0.00275788	IGSF8
ENSG00000139597	-0.191936	0.0521473	0.000232635	0.00276602	N4BP2L1
ENSG00000157456	-0.627891	0.170611	0.000233002	0.00276884	CCNB2
ENSG00000151552	0.443064	0.120395	0.000233142	0.0027689	QDPR
ENSG00000101367	0.289593	0.0786945	0.000233266	0.0027689	MAPRE1
ENSG00000109787	0.307738	0.0836478	0.000234171	0.0027781	KLF3
ENSG00000262410	-0.326271	0.0886984	0.000234669	0.00278247	AC024361.1
ENSG00000267838	-0.458856	0.124753	0.000234969	0.00278448	AC245884.8
ENSG00000148484	0.188834	0.0513448	0.000235297	0.00278682	RSU1
ENSG00000224870	-0.238049	0.0647341	0.000235688	0.00278991	MRPL20-AS1
ENSG00000176986	0.245596	0.0667977	0.000236263	0.00279371	SEC24C
ENSG00000120063	0.347145	0.094423	0.000236463	0.00279371	GNA13
ENSG00000120709	0.160085	0.0435432	0.000236491	0.00279371	FAM53C
ENSG00000131143	-0.227843	0.0619743	0.000236531	0.00279371	COX4I1
ENSG00000115042	-0.145147	0.0394878	0.000237155	0.00279953	FAHD2A
ENSG00000182541	0.448734	0.122115	0.000238128	0.00280947	LIMK2
ENSG00000164463	0.180053	0.0490166	0.000239431	0.00282328	CREBRF
ENSG00000260924	-0.302139	0.0822684	0.000240096	0.00282956	LINC01311
ENSG00000111266	0.247398	0.067373	0.000240606	0.00283401	DUSP16
ENSG00000135972	-0.177156	0.0482616	0.000241846	0.00284704	MRPS9
ENSG00000226913	-0.300393	0.0818504	0.000242526	0.00285229	BSN-DT
ENSG00000110011	-0.236672	0.0644884	0.000242558	0.00285229	DNAJC4
ENSG00000130052	0.552111	0.15047	0.000243271	0.0028591	STARD8
ENSG00000250305	-0.603313	0.164446	0.000243729	0.0028629	TRMT9B
ENSG00000196932	0.529545	0.144344	0.000243862	0.0028629	TMEM26
ENSG00000272010	-0.354394	0.0966051	0.000243998	0.00286293	AC100814.1
ENSG00000232196	-0.452014	0.123222	0.000244188	0.00286359	MTRNR2L4
ENSG00000102359	0.696226	0.189809	0.000244417	0.0028644	SRPX2
ENSG00000099769	-0.428278	0.116763	0.000244525	0.0028644	IGFALS
ENSG00000100156	-0.501445	0.136737	0.000245202	0.00286896	SLC16A8
ENSG00000117593	0.207559	0.0565987	0.000245213	0.00286896	DARS2
ENSG00000165509	-0.721506	0.196751	0.000245316	0.00286896	MAGEC3
ENSG00000167664	-0.589763	0.160858	0.000246035	0.00287579	TMIGD2
ENSG00000181722	0.478662	0.130596	0.000247144	0.00288717	ZBTB20
ENSG00000230454	-0.468289	0.127778	0.000247479	0.00288951	U73166.1
ENSG00000260625	-0.597132	0.162968	0.000248206	0.00289641	AC026471.2
ENSG00000185722	0.282515	0.0771084	0.000248436	0.00289751	ANKFY1
ENSG00000185236	-0.228508	0.0623745	0.000248806	0.00289832	RAB11B
ENSG00000120833	0.261104	0.071274	0.000248907	0.00289832	SOCS2
ENSG00000266714	-0.48209	0.131603	0.000249061	0.00289832	MYO15B
ENSG00000176853	0.360913	0.098526	0.000249155	0.00289832	FAM91A1
ENSG00000106086	0.210613	0.0574958	0.000249183	0.00289832	PLEKHA8
ENSG00000179846	-0.327597	0.0894732	0.000250849	0.00291611	NKPD1
ENSG00000165171	-0.597016	0.163151	0.000252921	0.00293855	METTL27
ENSG00000166130	0.388075	0.106056	0.000253053	0.00293855	IKBIP
ENSG00000270059	-0.390943	0.106844	0.000253205	0.00293871	AC121493.1
ENSG00000205702	-0.408585	0.111678	0.000253598	0.00294168	CYP2D7
ENSG00000166016	0.344162	0.0940876	0.000254299	0.00294808	ABTB2
ENSG00000196329	0.562313	0.153736	0.000254537	0.00294808	GIMAP5
ENSG00000204237	-0.212105	0.0579897	0.000254563	0.00294808	OXLD1
ENSG00000181982	0.170753	0.0466924	0.000255203	0.00295375	CCDC149
ENSG00000286488	-0.912424	0.249511	0.000255329	0.00295375	AC103858.3
ENSG00000144134	-0.168896	0.046189	0.000255553	0.00295474	RABL2A
ENSG00000226328	-0.278507	0.0761713	0.000255859	0.00295668	NUP50-DT
ENSG00000183814	0.225314	0.0616257	0.000256017	0.00295691	LIN9
ENSG00000188107	0.343764	0.0940349	0.000256476	0.00295967	EYS
ENSG00000130741	-0.114484	0.0313181	0.000256668	0.00295967	EIF2S3
ENSG00000166681	-0.310451	0.0849267	0.000256671	0.00295967	BEX3
ENSG00000255121	-0.374585	0.102487	0.000257252	0.00296373	CCDC84-DT
ENSG00000087157	0.160207	0.0438337	0.0002573	0.00296373	PGS1
ENSG00000232119	-0.158196	0.0432899	0.000257834	0.00296828	MCTS1
ENSG00000113141	-0.116867	0.0319931	0.00025932	0.00298378	IK
ENSG00000182916	-0.323053	0.0884424	0.0002595	0.00298425	TCEAL7
ENSG00000171476	-0.41891	0.114706	0.000260184	0.00299051	HOPX
ENSG00000139318	-0.412489	0.112953	0.000260349	0.00299079	DUSP6
ENSG00000236017	-0.493298	0.135091	0.000260609	0.00299111	ASMTL-AS1
ENSG00000175595	0.17004	0.0465663	0.000260656	0.00299111	ERCC4
ENSG00000166188	0.160238	0.04389	0.000261337	0.00299732	ZNF319
ENSG00000143479	0.37406	0.102461	0.000261487	0.00299743	DYRK3
ENSG00000114942	-0.248732	0.0681406	0.000261954	0.00300117	EEF1B2
ENSG00000250486	-0.315886	0.086553	0.000262616	0.00300715	FAM218A
ENSG00000225630	-0.891862	0.244418	0.00026334	0.00301382	MTND2P28
ENSG00000135625	-0.76073	0.208517	0.00026399	0.00301965	EGR4
ENSG00000162493	0.510378	0.139966	0.000265891	0.00303827	PDPN
ENSG00000124608	-0.133623	0.0366461	0.000266025	0.00303827	AARS2
ENSG00000173137	-0.25068	0.0687506	0.000266125	0.00303827	ADCK5
ENSG00000235665	0.379573	0.104102	0.000266186	0.00303827	LINC00298
ENSG00000101306	-0.645305	0.177067	0.000268009	0.00305745	MYLK2
ENSG00000279059	-0.215722	0.059212	0.000269245	0.00306991	AC007485.2
ENSG00000276043	0.570548	0.156612	0.00026942	0.00307027	UHRF1
ENSG00000198707	-0.264364	0.07258	0.00027013	0.00307672	CEP290
ENSG00000184967	-0.215339	0.0591229	0.000270289	0.00307689	NOC4L
ENSG00000169599	-0.185321	0.0508846	0.000270551	0.00307823	NFU1
ENSG00000133665	-0.668362	0.183623	0.000272785	0.00310101	DYDC2
ENSG00000108733	0.233803	0.0642351	0.000272842	0.00310101	PEX12
ENSG00000123999	-0.527787	0.145044	0.000273918	0.00311158	INHA
ENSG00000196668	-0.471568	0.129626	0.000274866	0.00312013	LINC00173
ENSG00000153179	0.323629	0.0889624	0.000274962	0.00312013	RASSF3
ENSG00000211450	-0.240259	0.0660491	0.00027521	0.00312129	SELENOH
ENSG00000159248	-0.733868	0.201786	0.000275977	0.00312832	GJD2
ENSG00000184005	0.385492	0.106014	0.000276666	0.00313448	ST6GALNAC3
ENSG00000177600	-0.30394	0.0835913	0.000276881	0.00313525	RPLP2
ENSG00000090061	0.288307	0.079317	0.000278112	0.0031462	CCNK
ENSG00000261420	-0.304475	0.0837698	0.000278343	0.0031462	AL022069.1
ENSG00000167526	-0.270874	0.0745268	0.000278433	0.0031462	RPL13
ENSG00000244734	-0.935438	0.257372	0.000278437	0.0031462	HBB
ENSG00000089009	-0.176131	0.0484674	0.000279045	0.00315141	RPL6
ENSG00000140395	-0.162936	0.0448438	0.000279703	0.00315718	WDR61
ENSG00000170906	-0.287603	0.0791629	0.000280082	0.00315833	NDUFA3
ENSG00000272808	-0.635598	0.174954	0.000280204	0.00315833	AC015712.6
ENSG00000242193	-0.271275	0.0746717	0.000280248	0.00315833	CRYZL2P
ENSG00000080031	-0.682726	0.187977	0.000281274	0.00316823	PTPRH
ENSG00000112078	0.178896	0.0492601	0.000281596	0.00317018	KCTD20
ENSG00000286138	-0.423083	0.116507	0.000281885	0.00317123	AC010336.8
ENSG00000188517	-0.641718	0.176718	0.000281986	0.00317123	COL25A1
ENSG00000182263	0.307448	0.0846837	0.000282821	0.00317895	FIGN
ENSG00000183230	-0.669111	0.184312	0.000283071	0.00318009	CTNNA3
ENSG00000204219	0.366162	0.100888	0.000284105	0.00319003	TCEA3
ENSG00000242242	-0.563999	0.155435	0.000285045	0.0031989	NECTIN3-AS1
ENSG00000259877	-0.280402	0.0773094	0.00028672	0.00321601	AC009113.1
ENSG00000204104	-0.184643	0.0509111	0.000286986	0.00321731	TRAF3IP1
ENSG00000259291	-0.385059	0.10618	0.000287308	0.00321908	ZNF710-AS1
ENSG00000138036	-0.28773	0.0793441	0.000287445	0.00321908	DYNC2LI1
ENSG00000278053	0.122986	0.0339181	0.000287884	0.00322231	DDX52
ENSG00000114115	-0.432418	0.119286	0.000288892	0.0032319	RBP1
ENSG00000135241	0.243503	0.0671843	0.000289631	0.00323848	PNPLA8
ENSG00000261351	-0.252582	0.0697003	0.000290277	0.00324401	AC116913.1
ENSG00000260236	-0.337742	0.0932069	0.00029056	0.00324547	AC099778.1
ENSG00000113615	0.185731	0.0512691	0.000291577	0.00325513	SEC24A
ENSG00000128294	0.267087	0.0737377	0.000292201	0.00326039	TPST2
ENSG00000099901	-0.181571	0.0501375	0.000292947	0.00326701	RANBP1
ENSG00000226564	-0.340172	0.0939404	0.000293304	0.0032693	FTH1P20
ENSG00000150459	-0.209685	0.0579119	0.000293742	0.00327247	SAP18
ENSG00000176222	-0.30298	0.0837141	0.000295488	0.00328879	ZNF404
ENSG00000169064	-0.580437	0.160377	0.000295514	0.00328879	ZBBX
ENSG00000265298	-0.28354	0.0783603	0.000296411	0.00329706	AC132812.1
ENSG00000140600	-0.370532	0.102413	0.000296893	0.00329899	SH3GL3
ENSG00000105063	0.204711	0.0565812	0.000296894	0.00329899	PPP6R1
ENSG00000145708	-0.500021	0.138212	0.000297133	0.00329993	CRHBP
ENSG00000179604	0.397059	0.109764	0.000297589	0.00330329	CDC42EP4
ENSG00000187091	0.385387	0.106546	0.000297922	0.00330388	PLCD1
ENSG00000251417	-0.335962	0.0928855	0.000298102	0.00330388	AC145285.2
ENSG00000146535	0.349909	0.0967417	0.000298106	0.00330388	GNA12
ENSG00000123374	0.511889	0.141555	0.000298971	0.00331175	CDK2
ENSG00000140564	0.218925	0.0605438	0.000299225	0.00331285	FURIN
ENSG00000145494	-0.179973	0.0497835	0.000300217	0.00332211	NDUFS6
ENSG00000278969	-0.493655	0.136578	0.000300979	0.00332882	AC026310.3
ENSG00000256576	-0.41928	0.116006	0.000301162	0.00332913	LINC02361
ENSG00000102362	0.699826	0.193671	0.000302116	0.00333795	SYTL4
ENSG00000156873	-0.181242	0.0501709	0.000303257	0.00334882	PHKG2
ENSG00000147421	0.287651	0.0796488	0.000304436	0.00335894	HMBOX1
ENSG00000096433	0.506491	0.140246	0.000304487	0.00335894	ITPR3
ENSG00000235478	-0.381269	0.10559	0.000305185	0.0033649	LINC01664
ENSG00000165501	0.237412	0.065753	0.000305406	0.0033656	LRR1
ENSG00000122376	0.187116	0.0518348	0.00030636	0.00337438	SHLD2
ENSG00000148411	0.361455	0.100162	0.000307722	0.00338764	NACC2
ENSG00000189157	-0.364427	0.100998	0.000308264	0.00339185	FAM47E
ENSG00000176170	0.627997	0.174084	0.000309246	0.00340091	SPHK1
ENSG00000131459	0.28537	0.079139	0.000311037	0.00341885	GFPT2
ENSG00000078177	0.2628	0.0728859	0.000311396	0.00342104	N4BP2
ENSG00000014138	-0.333262	0.0924569	0.000312733	0.00343227	POLA2
ENSG00000135677	0.198997	0.0552097	0.000312887	0.00343227	GNS
ENSG00000174705	0.36708	0.101843	0.000312899	0.00343227	SH3PXD2B
ENSG00000124459	0.191837	0.0532355	0.000313897	0.00344145	ZNF45
ENSG00000184163	-0.446867	0.124012	0.00031407	0.00344158	C1QTNF12
ENSG00000187164	-0.495643	0.137599	0.000315674	0.00345626	SHTN1
ENSG00000144283	-0.509802	0.141532	0.000315733	0.00345626	PKP4
ENSG00000267801	0.560274	0.15556	0.000316205	0.00345965	AC087289.5
ENSG00000278962	-0.816993	0.226861	0.000316639	0.00346263	AC092645.1
ENSG00000069849	0.287689	0.0798957	0.000317239	0.00346742	ATP1B3
ENSG00000274341	-0.39329	0.109272	0.000319208	0.00348464	AC005899.6
ENSG00000126705	0.224577	0.0623974	0.000319272	0.00348464	AHDC1
ENSG00000141456	-0.192901	0.0535973	0.000319331	0.00348464	PELP1
ENSG00000286340	-0.318725	0.0885599	0.000319466	0.00348464	AL356776.2
ENSG00000116641	0.321607	0.089412	0.000322017	0.00351068	DOCK7
ENSG00000278535	-0.374478	0.104135	0.000323029	0.00351991	DHRS11
ENSG00000248713	-0.909632	0.252977	0.000323511	0.00352337	C4orf54
ENSG00000149182	-0.162909	0.0453115	0.000323992	0.00352681	ARFGAP2
ENSG00000175215	0.303835	0.0845147	0.000324317	0.00352855	CTDSP2
ENSG00000174059	0.58126	0.161709	0.000325041	0.00353456	CD34
ENSG00000024526	-0.58407	0.162497	0.000325199	0.00353456	DEPDC1
ENSG00000227218	-0.568683	0.158228	0.000325563	0.00353672	AL157935.1
ENSG00000185022	0.778514	0.216634	0.000326026	0.00353995	MAFF
ENSG00000277959	-0.439676	0.122409	0.000328332	0.00356318	AL162274.2
ENSG00000183098	0.655631	0.18254	0.000328513	0.00356333	GPC6
ENSG00000139835	0.410288	0.114242	0.000328913	0.00356424	GRTP1
ENSG00000172071	0.156687	0.0436286	0.00032893	0.00356424	EIF2AK3
ENSG00000157554	0.454057	0.126456	0.000329884	0.00357277	ERG
ENSG00000179630	-0.626015	0.174374	0.000330585	0.00357855	LACC1
ENSG00000129559	-0.235879	0.0657069	0.000330857	0.00357968	NEDD8
ENSG00000117594	0.54345	0.151403	0.0003314	0.00358375	HSD11B1
ENSG00000271971	-0.300718	0.0837998	0.000332551	0.00359438	AC120053.1
ENSG00000272341	-0.301111	0.0839198	0.000333128	0.00359647	AL137003.2
ENSG00000141959	-0.198397	0.0552941	0.000333193	0.00359647	PFKL
ENSG00000244300	0.564568	0.15735	0.000333249	0.00359647	GATA2-AS1
ENSG00000285967	-0.328854	0.0916929	0.000335181	0.0036155	NIPBL-DT
ENSG00000251188	-0.37438	0.104395	0.000335547	0.00361761	AC079140.3
ENSG00000177565	-0.152355	0.0424895	0.000336161	0.00362241	TBL1XR1
ENSG00000244560	-0.38406	0.10712	0.000336682	0.0036262	AC004890.2
ENSG00000204387	-0.28213	0.0787059	0.000337585	0.00363409	SNHG32
ENSG00000178809	-0.476091	0.132844	0.000338588	0.00364306	TRIM73
ENSG00000151640	-0.217666	0.0607469	0.000339455	0.00365055	DPYSL4
ENSG00000235954	-0.173917	0.0485438	0.000340079	0.00365352	TTC28-AS1
ENSG00000286699	-0.292072	0.0815259	0.000340232	0.00365352	AC084198.2
ENSG00000122952	-0.444734	0.124139	0.000340243	0.00365352	ZWINT
ENSG00000155011	0.594661	0.166003	0.000340681	0.00365638	DKK2
ENSG00000163507	-0.434126	0.121228	0.000342169	0.00367051	CIP2A
ENSG00000172469	0.296698	0.0828656	0.000342982	0.00367562	MANEA
ENSG00000139428	-0.227305	0.063487	0.000343154	0.00367562	MMAB
ENSG00000169564	0.29763	0.0831293	0.000343161	0.00367562	PCBP1
ENSG00000135052	0.201964	0.0564167	0.00034378	0.00368041	GOLM1
[truncated: 19,392 more rows]

## Sheet: Supplementary_Data_3
Supplementary_Data_3	List of AD-associated risk genes from the largest GWAS to-date
Ma	Marioni at al. 2018; "GWAS on family history of Alzheimer's disease"
Ku	Kunkle et al. 2019; "Genetic meta-analysis of diagnosed Alzheimer's disease identifies new risk loci and implicates Abeta, tau, immunity and lipid processing"
Ja	Jansen et al. 2019; "Genome-wide meta-analysis identifies new loci and functional pathways influencing Alzheimer's disease risk"
La	Lambert et al. 2013; "Meta-analysis of 74,046 individuals identifies 11 new susceptibility loci for Alzheimer's disease"
Wi	Wightman et al. 2021; "A genome-wide association study with 1,126,563 individuals identifies new risk loci for Alzheimer's disease"
Be	Bellenguez et al. 2022; "New insights into the genetic etiology of Alzheimer's disease and related dementias"
Chr	Position	SNP	Closest_gene	Ensembl_Gene_ID	Ref/Alt	OR	p-value	GWAS
1	985377	rs113020870	AGRN	ENSG00000188157	T/C	1.9	3.8x10-08	Wi
1	109888432	rs141749679	SORT1	ENSG00000134243	T/C	1.38	7.5e-09	Be
1	161155392	rs4575098	ADAMTS4	ENSG00000158859	G/A	1.02	2.1e-10	Ja
1	207802552	rs4844610	CR1	ENSG00000203710	A/C	0.85	3.6e-24	Ku
2	9699011	rs72777026	ADAM17	ENSG00000151694	A/G	1.06	2.7e-08	Be
2	37531939	rs17020490	PRKD3	ENSG00000115825	T/C	1.06	3.3e-09	Be
2	106366056	rs143080277	NCK2	ENSG00000071051	T/C	1.47	2.1e-13	Be
2	127892810	rs6733839	BIN1	ENSG00000136717	C/T	1.2	2.4e-69	Ma
3	154787511;154801978	rs16824536;rs61762319	MME	ENSG00000196549	G/A;A/G	0.92;1.16	3.6E-08;2.2E-11	Be;Be
2	203743440	rs139643391	WDR12	ENSG00000138442	TC/T	0.94	1.1e-08	Be
2	234068476	rs35349669	INPP5D	ENSG00000168918	C/T	1.07	3.6e-11	Ma
4	987343	rs3822030	IDUA	ENSG00000127415	T/G	0.95	8.3e-12	Be
4	11026028	rs6448453	CLNK	ENSG00000109684	A/G	0.99	1.9e-09	Ja
4	40198846	rs2245466	RHOH	ENSG00000168421	C/G	1.05	1.2e-09	Be
5	14724413	rs112403360	ANKH	ENSG00000154122	T/A	1.09	2.3e-09	Be
5	86223195	rs62374257	COX7C	ENSG00000127184	T/C	1.07	1.4e-15	Be
5	88223420	rs190982	MEF2C	ENSG00000081189	G/A	1.08	3.2e-08	La
5	150432388	rs871269	TNIP1	ENSG00000145901	C/T	0.79	1.4e-09	Wi
5	156526331	rs6891966	HAVCR2	ENSG00000135077	G/A	0.86	7.9e-10	Wi
5	179628150	rs113706587	RASGEF1C	ENSG00000146090	G/A	1.09	2.2e-16	Be
6	32559825	rs34855541	HLA-DRB1	ENSG00000196126	A/G	0.9	9.5e-15	Ma
6	47432637	rs9381563	CD2AP	ENSG00000198087	C/T	0.93	5.8e-14	Ma
6	114612895	rs785129	HS3ST5	ENSG00000249853	C/T	1.04	2.4e-09	Be
7	7856894	rs6943429	UMAD1	ENSG00000219545	C/T	1.05	1e-10	Be
7	8244012	rs10952097	ICA1	ENSG00000003147	C/T	1.07	6.8e-09	Be
7	12269593	rs13237518	TMEM106B	ENSG00000106460	C/A	0.96	4.9e-11	Be
7	28168750	rs1160871	JAZF1	ENSG00000153814	GTCTT/G	0.95	9.8e-09	Be
7	37841534	rs2718058	GPR141	ENSG00000187037	A/G	0.93	4.8e-09	La
7	54941328	rs76928645	SEC61G	ENSG00000132432	C/T	0.93	1.6e-10	Be
7	100004446	rs1476679	ZCWPW1	ENSG00000078487	C/T	1.1	9.9e-19	Ma
7	143099133	rs10808026	EPHA1	ENSG00000146904	C/A	0.91	1.1e-14	Ma
8	11702122	rs1065712	CTSB	ENSG00000164733	G/C	1.09	1.9e-09	Be
8	27464929	rs4236673	CLU	ENSG00000120885	A/G	1.12	1.1e-28	Ma
8	145158607	rs34173062	SHARPIN	ENSG00000179526	G/A	1.13	1.7e-16	Be
9	107665978	rs1800978	ABCA1	ENSG00000165029	C/G	1.06	1.6e-09	Be
10	11720308	rs7920721	ECHDC3	ENSG00000134463	A/G	1.08	1.8e-11	Ku
10	61784928	rs7068231	ANK3	ENSG00000151150	G/T	0.95	3.3e-13	Be
10	82253984	rs6586028	TSPAN14	ENSG00000108219	T/C	0.93	2e-19	Be
10	98026407	rs6584063	BLNK	ENSG00000095585	A/G	0.89	6.7e-11	Be
10	124172912	rs7908662	PLEKHA1	ENSG00000107679	A/G	0.96	2.6e-09	Be
11	47380340	rs3740688	SPI1	ENSG00000066336	G/T	1.09	5.5e-13	Ku
11	59936926	rs7933202	MS4A6A	ENSG00000110077	A/C	0.89	1.9e-19	Ku
11	85867875	rs10792832	PICALM	ENSG00000073921	A/G	1.13	5.1e-36	Ma
11	121435587	rs11218343	SORL1	ENSG00000137642	T/C	0.81	4.6e-17	Ma
12	113719788	rs6489896	TPCN1	ENSG00000186815	T/C	1.08	1.8e-09	Be
14	53391680	rs17125924	FERMT2	ENSG00000073712	A/G	1.12	1.3e-11	Ma
14	92938855	rs12590654	SLC24A4	ENSG00000140090	G/A	0.92	8.2e-12	Ma
15	51001534	rs59685680	SPPL2A	ENSG00000138600	T/G	0.93	9.2e-09	Ma
15	59045774	rs593742	ADAM10	ENSG00000137845	A/G	0.93	2.8e-11	Ma
15	63569902	rs117618017	APH1B	ENSG00000138613	C/T	1.02	3.3e-08	Ja
15	64423506	rs3848143	SNX1	ENSG00000028528	A/G	1.05	8.4e-11	Be
15	79229199	rs12592898	CTSH	ENSG00000103811	G/A	0.94	4.2e-09	Be
16	19808163	rs7185636	IQCK	ENSG00000174628	T/C	0.92	2.4e-08	Ku
16	30021402	rs1140239	DOC2A	ENSG00000149927	C/T	0.94	2.6e-13	Be
16	31133100	rs59735493	KAT8	ENSG00000103510	G/A	0.99	4e-08	Ja
16	70694000	rs4985556	IL34	ENSG00000157368	C/A	1.09	3.7e-08	Ma
16	79355857	rs62039712	WWOX	ENSG00000186153	G/A	1.16	3.7e-08	Ku
16	79608408	rs450674	MAF	ENSG00000178573	T/C	0.96	3.2e-08	Be
16	81773209	rs12444183	PLCG2	ENSG00000197943	A/G	1.06	3.2e-08	Ma
16	86454210	rs16941239	FOXF1	ENSG00000103241	T/A	1.13	1.3e-08	Be
16	90170095	rs56407236	PRDM7	ENSG00000126856	G/A	1.11	6.5e-15	Be
17	1631350	rs35048651	WDR81	ENSG00000167716	TGAG/T	1.06	7.7e-11	Be
17	5137047	rs7225151	SCIMP	ENSG00000161929	G/A	1.1	6.1e-12	Ma
17	18059454	rs2242595	MYO15A	ENSG00000091536	G/A	0.94	1.1e-09	Be
17	42430244;42442344	rs5848;rs708382	GRN	ENSG00000030582	C/T;T/C	1.07;1.31	2.4E-20;2.0E-09	Be;Wi
17	47450775	rs28394864	RP11-81K2.1	ENSG00000262039	G/A	1.01	1.9e-08	Ja
17	56398006	rs2526380	TSPOAP1	ENSG00000005379	C/G	0.97	2.6e-08	Ja
17	61538148	rs138190086	CYB561	ENSG00000008283	G/A	1.25	1.9e-09	Ma
18	56189459	rs76726049	ALPK2	ENSG00000198796	T/C	1.06	3.3e-08	Ja
19	1056492	rs3752246	ABCA7	ENSG00000064687	G/C	0.87	3.1e-16	Ku
19	1854254	rs149080927	KLF16	ENSG00000129911	GC/G	1.05	5.1e-10	Be
19	45411941	rs429358	APOE	ENSG00000130203	T/C	3.32	1.2E-881	Ku
19	49213504	rs2452170	NTN5	ENSG00000142233	G/A	1.24	1.7e-08	Wi
19	50453317	rs9304690	SIGLEC11	ENSG00000161640	C/T	1.05	4.7e-09	Be
19	51728477	rs12459419	CD33	ENSG00000105383	C/T	0.99	6.3e-09	Ma
19	54771451;54825174	rs587709;rs1761461	LILRB2	ENSG00000131042	T/C;A/C	1.05;0.84	3.6E-11;1.6E-09	Be;Wi
20	393978	rs1358782	RBCK1	ENSG00000125826	G/A	0.95	1.6e-08	Be
20	54983075	rs6069736	CSTF1	ENSG00000101138	C/T	0.89	2e-10	Ma
20	62374441	rs6742	SLC2A4RG	ENSG00000125520	C/T	0.95	2.6e-09	Be
21	27473875	rs2154481	APP	ENSG00000142192	T/C	0.95	1e-12	Be
21	28156856	rs2830500	ADAMTS1	ENSG00000154734	C/A	0.93	2.6e-08	Ku

## Sheet: Supplementary_Data_4a
Supplementary_Data_4a	GO (no-direction) for differentially expressed genes, case/control MayoRNAseq (cerebellum, age, sex, with APOE)
GO_ID_name	p_value	FDR_adj_p_value
MF_GO:0003677_DNA_binding	2.6715e-12	4.44512e-08
CC_GO:0043231_intracellular_membrane-bounded_organelle	1.94889e-11	9.72024e-08
CC_GO:0005622_intracellular_anatomical_structure	2.03633e-11	9.72024e-08
CC_GO:0043229_intracellular_organelle	2.33674e-11	9.72024e-08
CC_GO:0044815_DNA_packaging_complex	5.27017e-10	1.75381e-06
CC_GO:0005634_nucleus	1.59713e-09	4.4291e-06
MF_GO:1901363_heterocyclic_compound_binding	4.09895e-09	9.74321e-06
CC_GO:0005694_chromosome	7.47013e-09	1.55369e-05
MF_GO:0097159_organic_cyclic_compound_binding	1.38076e-08	2.55272e-05
MF_GO:0003676_nucleic_acid_binding	2.50436e-08	4.16701e-05
CC_GO:0043226_organelle	3.52794e-08	5.33649e-05
MF_GO:0005488_binding	5.22395e-08	7.24344e-05
BP_GO:0006325_chromatin_organization	1.03107e-07	0.00013197
MF_GO:0003674_molecular_function	2.29573e-07	0.000272847
CC_GO:0000786_nucleosome	3.01054e-07	0.000333949
CC_GO:0043227_membrane-bounded_organelle	5.84389e-07	0.000607728
CC_GO:0098687_chromosomal_region	2.08663e-06	0.00204232
CC_GO:0036126_sperm_flagellum	2.87185e-06	0.00256423
BP_GO:0051276_chromosome_organization	2.92809e-06	0.00256423
MF_GO:0005515_protein_binding	5.15839e-06	0.00423639
BP_GO:0010032_meiotic_chromosome_condensation	5.34673e-06	0.00423639
MF_GO:0003682_chromatin_binding	1.05774e-05	0.00785721
CC_GO:0097729_9+2_motile_cilium	1.0861e-05	0.00785721
CC_GO:0043228_non-membrane-bounded_organelle	1.26995e-05	0.00868814
CC_GO:0005654_nucleoplasm	1.31721e-05	0.00868814
BP_GO:1903047_mitotic_cell_cycle_process	1.3576e-05	0.00868814
CC_GO:0043232_intracellular_non-membrane-bounded_organelle	1.45374e-05	0.00895883
BP_GO:0007049_cell_cycle	1.95788e-05	0.0116347
MF_GO:0016410_N-acyltransferase_activity	2.11857e-05	0.0118551
BP_GO:0033044_regulation_of_chromosome_organization	2.13746e-05	0.0118551
CC_GO:0032993_protein-DNA_complex	2.30789e-05	0.0123874
CC_GO:0000796_condensin_complex	2.42869e-05	0.0126284
CC_GO:0000785_chromatin	2.68386e-05	0.0130051
BP_GO:0031365_N-terminal_protein_amino_acid_modification	2.725e-05	0.0130051
MF_GO:0003690_double-stranded_DNA_binding	2.73561e-05	0.0130051
MF_GO:0034212_peptide_N-acetyltransferase_activity	3.70954e-05	0.0171453
MF_GO:0043565_sequence-specific_DNA_binding	3.92106e-05	0.0176331
BP_GO:0008150_biological_process	4.93369e-05	0.0216031
CC_GO:0000775_chromosome,_centromeric_region	6.84302e-05	0.0280508
BP_GO:1901360_organic_cyclic_compound_metabolic_process	6.87797e-05	0.0280508
MF_GO:0042393_histone_binding	6.91197e-05	0.0280508
BP_GO:1902099_regulation_of_metaphase/anaphase_transition_of_cell_cycle	8.44346e-05	0.0334502
BP_GO:0019219_regulation_of_nucleobase-containing_compound_metabolic_process	9.04244e-05	0.0349901
BP_GO:0000289_nuclear-transcribed_mRNA_poly(A)_tail_shortening	9.7105e-05	0.0352902
BP_GO:0051301_cell_division	9.73562e-05	0.0352902
BP_GO:0051983_regulation_of_chromosome_segregation	9.75629e-05	0.0352902
MF_GO:0140110_transcription_regulator_activity	0.000102346	0.0362326
BP_GO:0046483_heterocycle_metabolic_process	0.000109191	0.0378505
MF_GO:0043167_ion_binding	0.00011775	0.038777
BP_GO:0070647_protein_modification_by_small_protein_conjugation_or_removal	0.000117882	0.038777
CC_GO:0140513_nuclear_protein-containing_complex	0.000118855	0.038777
BP_GO:0006323_DNA_packaging	0.000132022	0.0422446
BP_GO:0044237_cellular_metabolic_process	0.000141708	0.0444218
BP_GO:0030071_regulation_of_mitotic_metaphase/anaphase_transition	0.000144166	0.0444218
BP_GO:0006139_nucleobase-containing_compound_metabolic_process	0.000146979	0.0444651
CC_GO:0005575_cellular_component	0.000152642	0.0453537
CC_GO:1904949_ATPase_complex	0.000161312	0.0470888
BP_GO:0031022_nuclear_migration_along_microfilament	0.000177491	0.0509185
CC_GO:0005815_microtubule_organizing_center	0.000183158	0.0516538
CC_GO:1902494_catalytic_complex	0.000190082	0.0517703
BP_GO:0008152_metabolic_process	0.000190436	0.0517703
MF_GO:1990837_sequence-specific_double-stranded_DNA_binding	0.000192906	0.0517703
BP_GO:1902952_positive_regulation_of_dendritic_spine_maintenance	0.000203177	0.0536614
MF_GO:0008080_N-acetyltransferase_activity	0.000207246	0.0538808
BP_GO:0051252_regulation_of_RNA_metabolic_process	0.000218155	0.0558443
BP_GO:1905818_regulation_of_chromosome_separation	0.000229619	0.0572373
CC_GO:0110165_cellular_anatomical_entity	0.000231798	0.0572373
BP_GO:2000112_regulation_of_cellular_macromolecule_biosynthetic_process	0.000238189	0.0572373
BP_GO:1901362_organic_cyclic_compound_biosynthetic_process	0.000238917	0.0572373
MF_GO:0008139_nuclear_localization_sequence_binding	0.000240797	0.0572373
MF_GO:0004402_histone_acetyltransferase_activity	0.000260656	0.0610854
MF_GO:0003824_catalytic_activity	0.000266903	0.0616804
MF_GO:0000977_RNA_polymerase_II_transcription_regulatory_region_sequence-specific_DNA_binding	0.000271844	0.0619618
BP_GO:0006725_cellular_aromatic_compound_metabolic_process	0.000277197	0.0620497
BP_GO:0006355_regulation_of_transcription,_DNA-templated	0.000280544	0.0620497
BP_GO:1903506_regulation_of_nucleic_acid-templated_transcription	0.000286596	0.0620497
BP_GO:0010965_regulation_of_mitotic_sister_chromatid_separation	0.000290818	0.0620497
BP_GO:0006974_cellular_response_to_DNA_damage_stimulus	0.000296548	0.0620497
BP_GO:0010556_regulation_of_macromolecule_biosynthetic_process	0.000298566	0.0620497
BP_GO:0033045_regulation_of_sister_chromatid_segregation	0.000300541	0.0620497
MF_GO:0061733_peptide-lysine-N-acetyltransferase_activity	0.000302063	0.0620497
BP_GO:0006473_protein_acetylation	0.000322992	0.0655399
BP_GO:2001141_regulation_of_RNA_biosynthetic_process	0.000326963	0.0655462
BP_GO:0071103_DNA_conformation_change	0.000362865	0.0718776
BP_GO:0044282_small_molecule_catabolic_process	0.000378849	0.0741608
BP_GO:0018130_heterocycle_biosynthetic_process	0.000399053	0.0772074
MF_GO:0000976_transcription_regulatory_region_sequence-specific_DNA_binding	0.000455624	0.0865702
MF_GO:0001067_regulatory_region_nucleic_acid_binding	0.00045785	0.0865702
BP_GO:0046543_development_of_secondary_female_sexual_characteristics	0.000470302	0.0879253
MF_GO:0043169_cation_binding	0.00048323	0.0893385
BP_GO:1905034_regulation_of_antifungal_innate_immune_response	0.000505343	0.0898936
CC_GO:0106094_nuclear_membrane_microtubule_tethering_complex	0.000514211	0.0898936
CC_GO:0034993_meiotic_nuclear_membrane_microtubule_tethering_complex	0.000514211	0.0898936
CC_GO:0106083_nuclear_membrane_protein_complex	0.000514211	0.0898936
BP_GO:0022402_cell_cycle_process	0.000515182	0.0898936
MF_GO:0046872_metal_ion_binding	0.000518648	0.0898936
BP_GO:0044281_small_molecule_metabolic_process	0.000530215	0.0909511
BP_GO:2000772_regulation_of_cellular_senescence	0.000575335	0.0968098
CC_GO:0005813_centrosome	0.000576006	0.0968098
MF_GO:0032559_adenyl_ribonucleotide_binding	0.000596928	0.0986853
BP_GO:0002566_somatic_diversification_of_immune_receptors_via_somatic_mutation	0.000599902	0.0986853
MF_GO:0097157_pre-mRNA_intronic_binding	0.00060903	0.0986853
BP_GO:0019438_aromatic_compound_biosynthetic_process	0.000610931	0.0986853
CC_GO:0000781_chromosome,_telomeric_region	0.00061682	0.0986853
MF_GO:0030554_adenyl_nucleotide_binding	0.000654909	0.103334
BP_GO:0006474_N-terminal_protein_amino_acid_acetylation	0.000658295	0.103334
BP_GO:0031326_regulation_of_cellular_biosynthetic_process	0.000668472	0.103356
BP_GO:0034641_cellular_nitrogen_compound_metabolic_process	0.00067086	0.103356
BP_GO:0033047_regulation_of_mitotic_sister_chromatid_segregation	0.000693131	0.105282
MF_GO:1901265_nucleoside_phosphate_binding	0.000696015	0.105282
MF_GO:0005524_ATP_binding	0.000710493	0.106504
BP_GO:0051784_negative_regulation_of_nuclear_division	0.000719738	0.106926
MF_GO:0000166_nucleotide_binding	0.000727316	0.107096
BP_GO:0009889_regulation_of_biosynthetic_process	0.000753717	0.11001
BP_GO:0071704_organic_substance_metabolic_process	0.000843638	0.121216
CC_GO:0016604_nuclear_body	0.000845069	0.121216
MF_GO:0000978_RNA_polymerase_II_cis-regulatory_region_sequence-specific_DNA_binding	0.000864174	0.121946
MF_GO:0003700_DNA-binding_transcription_factor_activity	0.000864811	0.121946
MF_GO:0070615_nucleosome-dependent_ATPase_activity	0.00090099	0.125757
MF_GO:0047988_hydroxyacid-oxoacid_transhydrogenase_activity	0.000906954	0.125757
BP_GO:0061303_cornea_development_in_camera-type_eye	0.000966132	0.132855
BP_GO:0045839_negative_regulation_of_mitotic_nuclear_division	0.00101161	0.137507
BP_GO:0034654_nucleobase-containing_compound_biosynthetic_process	0.00102298	0.137507
CC_GO:0070603_SWI/SNF_superfamily-type_complex	0.00102475	0.137507
BP_GO:0090342_regulation_of_cell_aging	0.00109084	0.143139
BP_GO:0018206_peptidyl-methionine_modification	0.00109553	0.143139
BP_GO:0072053_renal_inner_medulla_development	0.00110817	0.143139
BP_GO:0072054_renal_outer_medulla_development	0.00110817	0.143139
MF_GO:0140444_cytoskeleton-nuclear_membrane_anchor_activity	0.0011117	0.143139
MF_GO:0031491_nucleosome_binding	0.00111834	0.143139
BP_GO:0016054_organic_acid_catabolic_process	0.00113973	0.144763
BP_GO:0048296_regulation_of_isotype_switching_to_IgA_isotypes	0.00114953	0.144902
BP_GO:0030261_chromosome_condensation	0.00118011	0.147544
BP_GO:0016567_protein_ubiquitination	0.00118823	0.147544
MF_GO:0000987_cis-regulatory_region_sequence-specific_DNA_binding	0.00122672	0.150738
MF_GO:0017169_CDP-alcohol_phosphatidyltransferase_activity	0.00123207	0.150738
BP_GO:0032056_positive_regulation_of_translation_in_response_to_stress	0.00124505	0.151214
BP_GO:0040001_establishment_of_mitotic_spindle_localization	0.00126559	0.151828
MF_GO:0034647_histone_demethylase_activity_(H3-trimethyl-K4_specific)	0.0012762	0.151828
CC_GO:0030014_CCR4-NOT_complex	0.00127747	0.151828
BP_GO:0006807_nitrogen_compound_metabolic_process	0.00130554	0.154063
BP_GO:0044772_mitotic_cell_cycle_phase_transition	0.00131885	0.154538
BP_GO:1990966_ATP_generation_from_poly-ADP-D-ribose	0.00134168	0.156114
MF_GO:0036094_small_molecule_binding	0.00139847	0.160447
CC_GO:0031514_motile_cilium	0.00140368	0.160447
CC_GO:0005929_cilium	0.00140868	0.160447
BP_GO:0044238_primary_metabolic_process	0.00141749	0.160447
BP_GO:0006782_protoporphyrinogen_IX_biosynthetic_process	0.00145488	0.163303
BP_GO:1905634_regulation_of_protein_localization_to_chromatin	0.00146235	0.163303
BP_GO:0034728_nucleosome_organization	0.00149928	0.16631
BP_GO:0016569_covalent_chromatin_modification	0.00156685	0.172654
CC_GO:1990234_transferase_complex	0.00164155	0.179696
BP_GO:0021817_nucleokinesis_involved_in_cell_motility_in_cerebral_cortex_radial_glia_guided_migration	0.00173559	0.188324
MF_GO:0016491_oxidoreductase_activity	0.00174655	0.188324
BP_GO:0048133_male_germ-line_stem_cell_asymmetric_division	0.00176248	0.188324
BP_GO:0016570_histone_modification	0.00176565	0.188324
CC_GO:0008278_cohesin_complex	0.00178422	0.189094
MF_GO:0032137_guanine/thymine_mispair_binding	0.00187164	0.197103
BP_GO:0035507_regulation_of_myosin-light-chain-phosphatase_activity	0.00193169	0.202147
MF_GO:0140034_methylation-dependent_protein_binding	0.00196801	0.20339
MF_GO:0035064_methylated_histone_binding	0.00196801	0.20339
CC_GO:0070369_beta-catenin-TCF7L2_complex	0.00202573	0.204661
BP_GO:0098813_nuclear_chromosome_segregation	0.00202762	0.204661
BP_GO:0043543_protein_acylation	0.00202973	0.204661
BP_GO:0006259_DNA_metabolic_process	0.00203083	0.204661
BP_GO:0016446_somatic_hypermutation_of_immunoglobulin_genes	0.00204215	0.204661
MF_GO:0016362_activin_receptor_activity,_type_II	0.00205411	0.204661
BP_GO:0030473_nuclear_migration_along_microtubule	0.00207864	0.205872
BP_GO:0000354_cis_assembly_of_pre-catalytic_spliceosome	0.00209627	0.20639
CC_GO:0005829_cytosol	0.00215538	0.210961
CC_GO:0000776_kinetochore	0.00220069	0.211724
CC_GO:0005832_chaperonin-containing_T-complex	0.00220126	0.211724
BP_GO:0048298_positive_regulation_of_isotype_switching_to_IgA_isotypes	0.00220135	0.211724
BP_GO:0018394_peptidyl-lysine_acetylation	0.00221833	0.212131
BP_GO:0010606_positive_regulation_of_cytoplasmic_mRNA_processing_body_assembly	0.00223612	0.212611
MF_GO:0036033_mediator_complex_binding	0.0022507	0.21278
MF_GO:0140030_modification-dependent_protein_binding	0.00226393	0.212822
BP_GO:0043488_regulation_of_mRNA_stability	0.00229084	0.214142
CC_GO:0000228_nuclear_chromosome	0.00233043	0.216626
BP_GO:0032446_protein_modification_by_small_protein_conjugation	0.00235283	0.217493
BP_GO:0035332_positive_regulation_of_hippo_signaling	0.00245459	0.225222
BP_GO:1901976_regulation_of_cell_cycle_checkpoint	0.00246352	0.225222
BP_GO:0046395_carboxylic_acid_catabolic_process	0.00249334	0.226703
MF_GO:0061608_nuclear_import_signal_receptor_activity	0.00251415	0.227232
BP_GO:0019321_pentose_metabolic_process	0.00252647	0.227232
BP_GO:0016573_histone_acetylation	0.00256608	0.228542
BP_GO:1900272_negative_regulation_of_long-term_synaptic_potentiation	0.00256851	0.228542
BP_GO:0002200_somatic_diversification_of_immune_receptors	0.00267906	0.236639
BP_GO:0033684_regulation_of_luteinizing_hormone_secretion	0.00268795	0.236639
CC_GO:0016607_nuclear_speck	0.00276002	0.241705
BP_GO:0045132_meiotic_chromosome_segregation	0.0027901	0.24306
BP_GO:0007097_nuclear_migration	0.00280768	0.243317
BP_GO:0043578_nuclear_matrix_organization	0.00286751	0.243698
BP_GO:0090292_nuclear_matrix_anchoring_at_nuclear_membrane	0.00286751	0.243698
BP_GO:0010825_positive_regulation_of_centrosome_duplication	0.00288156	0.243698
BP_GO:0008295_spermidine_biosynthetic_process	0.00289251	0.243698
MF_GO:0045504_dynein_heavy_chain_binding	0.00289317	0.243698
BP_GO:0051257_meiotic_spindle_midzone_assembly	0.00289995	0.243698
BP_GO:0044770_cell_cycle_phase_transition	0.00295327	0.246729
BP_GO:2001251_negative_regulation_of_chromosome_organization	0.00296568	0.246729
BP_GO:0060669_embryonic_placenta_morphogenesis	0.00303142	0.250944
BP_GO:0006334_nucleosome_assembly	0.00306744	0.252669
BP_GO:0006475_internal_protein_amino_acid_acetylation	0.00313222	0.256734
BP_GO:0061038_uterus_morphogenesis	0.00320135	0.260338
CC_GO:0005721_pericentric_heterochromatin	0.00323184	0.260338
BP_GO:0006357_regulation_of_transcription_by_RNA_polymerase_II	0.00323211	0.260338
BP_GO:0006768_biotin_metabolic_process	0.00323878	0.260338
BP_GO:0060059_embryonic_retina_morphogenesis_in_camera-type_eye	0.00329443	0.263539
CC_GO:0000777_condensed_chromosome_kinetochore	0.00341064	0.271529
CC_GO:0061695_transferase_complex,_transferring_phosphorus-containing_groups	0.00359704	0.284589
BP_GO:0032886_regulation_of_microtubule-based_process	0.00360889	0.284589
CC_GO:0030904_retromer_complex	0.00367683	0.287661
BP_GO:0007088_regulation_of_mitotic_nuclear_division	0.00369683	0.287661
MF_GO:0005342_organic_acid_transmembrane_transporter_activity	0.00370171	0.287661
BP_GO:1903046_meiotic_cell_cycle_process	0.003717	0.287661
MF_GO:0070853_myosin_VI_binding	0.00377665	0.289798
BP_GO:0000132_establishment_of_mitotic_spindle_orientation	0.00378004	0.289798
BP_GO:0070192_chromosome_organization_involved_in_meiotic_cell_cycle	0.00379686	0.289798
MF_GO:0031490_chromatin_DNA_binding	0.00382094	0.290304
BP_GO:0050884_neuromuscular_process_controlling_posture	0.00386408	0.291584
CC_GO:0030121_AP-1_adaptor_complex	0.00388545	0.291584
CC_GO:0005874_microtubule	0.00389036	0.291584
BP_GO:0016441_posttranscriptional_gene_silencing	0.00393892	0.2939
BP_GO:0010216_maintenance_of_DNA_methylation	0.00409274	0.300537
BP_GO:0032204_regulation_of_telomere_maintenance	0.0040974	0.300537
BP_GO:0007076_mitotic_chromosome_condensation	0.00409929	0.300537
BP_GO:0060535_trachea_cartilage_morphogenesis	0.00410012	0.300537
BP_GO:0061013_regulation_of_mRNA_catabolic_process	0.00422826	0.30857
MF_GO:0070530_K63-linked_polyubiquitin_modification-dependent_protein_binding	0.00425928	0.309477
BP_GO:0006281_DNA_repair	0.00433624	0.312916
BP_GO:0010564_regulation_of_cell_cycle_process	0.00434581	0.312916
BP_GO:0045814_negative_regulation_of_gene_expression,_epigenetic	0.00440023	0.312916
BP_GO:0043984_histone_H4-K16_acetylation	0.00441666	0.312916
MF_GO:0032452_histone_demethylase_activity	0.00442492	0.312916
MF_GO:0140457_protein_demethylase_activity	0.00442492	0.312916
CC_GO:0000793_condensed_chromosome	0.00443826	0.312916
BP_GO:0051156_glucose_6-phosphate_metabolic_process	0.00464792	0.326316
BP_GO:0006302_double-strand_break_repair	0.00470482	0.327306
BP_GO:0090063_positive_regulation_of_microtubule_nucleation	0.00470867	0.327306
BP_GO:0018393_internal_peptidyl-lysine_acetylation	0.00474175	0.327306
MF_GO:0004596_peptide_alpha-N-acetyltransferase_activity	0.00474186	0.327306
MF_GO:0046943_carboxylic_acid_transmembrane_transporter_activity	0.00476359	0.327306
CC_GO:0031414_N-terminal_protein_acetyltransferase_complex	0.00478005	0.327306
BP_GO:0034404_nucleobase-containing_small_molecule_biosynthetic_process	0.00482566	0.328396
BP_GO:0080090_regulation_of_primary_metabolic_process	0.00486775	0.328396
CC_GO:0005819_spindle	0.00486824	0.328396
MF_GO:0010485_H4_histone_acetyltransferase_activity	0.00487492	0.328396
BP_GO:0000226_microtubule_cytoskeleton_organization	0.00493503	0.331105
BP_GO:1900271_regulation_of_long-term_synaptic_potentiation	0.00498227	0.332932
BP_GO:0051171_regulation_of_nitrogen_compound_metabolic_process	0.00502906	0.334714
MF_GO:0003725_double-stranded_RNA_binding	0.00511848	0.339309
BP_GO:0051457_maintenance_of_protein_location_in_nucleus	0.00516847	0.341263
BP_GO:0015824_proline_transport	0.00518971	0.341311
BP_GO:1905674_regulation_of_adaptive_immune_memory_response	0.00521198	0.341426
MF_GO:0000981_DNA-binding_transcription_factor_activity,_RNA_polymerase_II-specific	0.00523619	0.341667
BP_GO:0010847_regulation_of_chromatin_assembly	0.00530711	0.344941
CC_GO:0005833_hemoglobin_complex	0.00536269	0.345717
MF_GO:0046914_transition_metal_ion_binding	0.00540275	0.345717
BP_GO:0007062_sister_chromatid_cohesion	0.00542049	0.345717
MF_GO:0140142_nucleocytoplasmic_carrier_activity	0.00543289	0.345717
BP_GO:0072395_signal_transduction_involved_in_cell_cycle_checkpoint	0.00544243	0.345717
MF_GO:0032451_demethylase_activity	0.00545529	0.345717
BP_GO:0000070_mitotic_sister_chromatid_segregation	0.00546448	0.345717
BP_GO:1903347_negative_regulation_of_bicellular_tight_junction_assembly	0.00551224	0.347417
BP_GO:0051726_regulation_of_cell_cycle	0.00553658	0.347635
MF_GO:0004583_dolichyl-phosphate-glucose-glycolipid_alpha-glucosyltransferase_activity	0.00557675	0.34884
CC_GO:1904511_cytoplasmic_microtubule_plus-end	0.00563615	0.349648
CC_GO:1903754_cortical_microtubule_plus-end	0.00563615	0.349648
BP_GO:0000183_rDNA_heterochromatin_assembly	0.00565271	0.349648
BP_GO:0010948_negative_regulation_of_cell_cycle_process	0.00570163	0.351368
BP_GO:0090304_nucleic_acid_metabolic_process	0.00574213	0.351566
CC_GO:0005868_cytoplasmic_dynein_complex	0.0057471	0.351566
BP_GO:0051294_establishment_of_spindle_orientation	0.0057913	0.352497
BP_GO:0006996_organelle_organization	0.00580469	0.352497
BP_GO:2000134_negative_regulation_of_G1/S_transition_of_mitotic_cell_cycle	0.00597118	0.361289
CC_GO:1990391_DNA_repair_complex	0.0060142	0.362573
BP_GO:0045841_negative_regulation_of_mitotic_metaphase/anaphase_transition	0.00604612	0.363182
CC_GO:0002944_cyclin_K-CDK12_complex	0.00614862	0.36324
MF_GO:0016740_transferase_activity	0.00615715	0.36324
BP_GO:0019518_L-threonine_catabolic_process_to_glycine	0.00620374	0.36324
BP_GO:0006567_threonine_catabolic_process	0.00620374	0.36324
BP_GO:0055086_nucleobase-containing_small_molecule_metabolic_process	0.00620718	0.36324
BP_GO:0018008_N-terminal_peptidyl-glycine_N-myristoylation	0.00622663	0.36324
MF_GO:0004379_glycylpeptide_N-tetradecanoyltransferase_activity	0.00622663	0.36324
CC_GO:0030286_dynein_complex	0.00623112	0.36324
MF_GO:0032183_SUMO_binding	0.00624356	0.36324
MF_GO:0032453_histone_demethylase_activity_(H3-K4_specific)	0.00629886	0.36518
CC_GO:0005876_spindle_microtubule	0.0065485	0.378335
BP_GO:0006290_pyrimidine_dimer_repair	0.0065748	0.37854
BP_GO:2000773_negative_regulation_of_cellular_senescence	0.00661136	0.379038
BP_GO:1901661_quinone_metabolic_process	0.006629	0.379038
BP_GO:0034087_establishment_of_mitotic_sister_chromatid_cohesion	0.00668339	0.380739
BP_GO:1990414_replication-born_double-strand_break_repair_via_sister_chromatid_exchange	0.00671823	0.380739
BP_GO:1904779_regulation_of_protein_localization_to_centrosome	0.00674489	0.380739
BP_GO:1902950_regulation_of_dendritic_spine_maintenance	0.00676884	0.380739
BP_GO:0046501_protoporphyrinogen_IX_metabolic_process	0.00677549	0.380739
CC_GO:0071664_catenin-TCF7L2_complex	0.00680327	0.380739
BP_GO:1902100_negative_regulation_of_metaphase/anaphase_transition_of_cell_cycle	0.00681893	0.380739
BP_GO:0043487_regulation_of_RNA_stability	0.00694154	0.383874
BP_GO:0008214_protein_dealkylation	0.00694727	0.383874
BP_GO:0006482_protein_demethylation	0.00694727	0.383874
BP_GO:0019585_glucuronate_metabolic_process	0.00701058	0.383874
BP_GO:0006063_uronic_acid_metabolic_process	0.00701058	0.383874
MF_GO:1905502_acetyl-CoA_binding	0.00701351	0.383874
BP_GO:1990001_inhibition_of_cysteine-type_endopeptidase_activity_involved_in_apoptotic_process	0.00708347	0.384136
BP_GO:0034502_protein_localization_to_chromosome	0.00709511	0.384136
BP_GO:0090231_regulation_of_spindle_checkpoint	0.00718168	0.384136
BP_GO:1903504_regulation_of_mitotic_spindle_checkpoint	0.00718168	0.384136
BP_GO:0090266_regulation_of_mitotic_cell_cycle_spindle_assembly_checkpoint	0.00718168	0.384136
CC_GO:0031975_envelope	0.00720003	0.384136
CC_GO:0031967_organelle_envelope	0.00720003	0.384136
BP_GO:1990108_protein_linear_deubiquitination	0.00722487	0.384136
CC_GO:0072686_mitotic_spindle	0.00722608	0.384136
BP_GO:0016577_histone_demethylation	0.00726691	0.384394
CC_GO:0043527_tRNA_methyltransferase_complex	0.00727713	0.384394
BP_GO:1990089_response_to_nerve_growth_factor	0.00730192	0.384483
CC_GO:0099078_BORC_complex	0.00733429	0.384969
CC_GO:0005739_mitochondrion	0.0075939	0.394377
BP_GO:0014057_positive_regulation_of_acetylcholine_secretion,_neurotransmission	0.00761075	0.394377
BP_GO:0014056_regulation_of_acetylcholine_secretion,_neurotransmission	0.00761075	0.394377
BP_GO:0051653_spindle_localization	0.00762746	0.394377
BP_GO:0010760_negative_regulation_of_macrophage_chemotaxis	0.00763961	0.394377
MF_GO:1990825_sequence-specific_mRNA_binding	0.00767539	0.394377
BP_GO:0032210_regulation_of_telomere_maintenance_via_telomerase	0.00767944	0.394377
CC_GO:0005930_axoneme	0.00773832	0.395499
BP_GO:0048511_rhythmic_process	0.00777929	0.395499
BP_GO:0033539_fatty_acid_beta-oxidation_using_acyl-CoA_dehydrogenase	0.00778077	0.395499
BP_GO:1902807_negative_regulation_of_cell_cycle_G1/S_phase_transition	0.00779636	0.395499
CC_GO:0045263_proton-transporting_ATP_synthase_complex,_coupling_factor_F(o)	0.00784689	0.395685
BP_GO:0016445_somatic_diversification_of_immunoglobulins	0.00784759	0.395685
BP_GO:2000816_negative_regulation_of_mitotic_sister_chromatid_separation	0.00794668	0.396318
BP_GO:0033046_negative_regulation_of_sister_chromatid_segregation	0.00794668	0.396318
BP_GO:0033048_negative_regulation_of_mitotic_sister_chromatid_segregation	0.00794668	0.396318
BP_GO:0048679_regulation_of_axon_regeneration	0.00795728	0.396318
BP_GO:0006338_chromatin_remodeling	0.00797925	0.396318
BP_GO:0070895_negative_regulation_of_transposon_integration	0.00825243	0.406231
BP_GO:0070894_regulation_of_transposon_integration	0.00825243	0.406231
CC_GO:0000792_heterochromatin	0.00827169	0.406231
BP_GO:0044334_canonical_Wnt_signaling_pathway_involved_in_positive_regulation_of_epithelial_to_mesenchymal_transition	0.00827647	0.406231
BP_GO:0097659_nucleic_acid-templated_transcription	0.00835068	0.407318
BP_GO:0006351_transcription,_DNA-templated	0.00835068	0.407318
CC_GO:0097014_ciliary_plasm	0.00838374	0.407318
BP_GO:1902850_microtubule_cytoskeleton_organization_involved_in_mitosis	0.00839655	0.407318
BP_GO:0045875_negative_regulation_of_sister_chromatid_cohesion	0.00845669	0.408426
BP_GO:1902275_regulation_of_chromatin_organization	0.00846848	0.408426
BP_GO:0061072_iris_morphogenesis	0.00852716	0.409348
BP_GO:0072520_seminiferous_tubule_development	0.00858819	0.409348
MF_GO:0032027_myosin_light_chain_binding	0.00860873	0.409348
BP_GO:1904831_positive_regulation_of_aortic_smooth_muscle_cell_differentiation	0.0086106	0.409348
BP_GO:1904829_regulation_of_aortic_smooth_muscle_cell_differentiation	0.0086106	0.409348
BP_GO:0007193_adenylate_cyclase-inhibiting_G_protein-coupled_receptor_signaling_pathway	0.0087614	0.411665
CC_GO:0000801_central_element	0.00876197	0.411665
BP_GO:1990090_cellular_response_to_nerve_growth_factor_stimulus	0.00876894	0.411665
BP_GO:1905819_negative_regulation_of_chromosome_separation	0.00878304	0.411665
BP_GO:0051985_negative_regulation_of_chromosome_segregation	0.00878304	0.411665
BP_GO:0007017_microtubule-based_process	0.00886971	0.413414
CC_GO:0031515_tRNA_(m1A)_methyltransferase_complex	0.0089636	0.413414
BP_GO:0051053_negative_regulation_of_DNA_metabolic_process	0.00897825	0.413414
BP_GO:0015990_electron_transport_coupled_proton_transport	0.00903156	0.413414
BP_GO:0015988_energy_coupled_proton_transmembrane_transport,_against_electrochemical_gradient	0.00903156	0.413414
MF_GO:0034452_dynactin_binding	0.00904771	0.413414
BP_GO:0035520_monoubiquitinated_protein_deubiquitination	0.00906398	0.413414
BP_GO:0051293_establishment_of_spindle_localization	0.00907815	0.413414
BP_GO:0003221_right_ventricular_cardiac_muscle_tissue_morphogenesis	0.00912102	0.413414
MF_GO:0039552_RIG-I_binding	0.00912442	0.413414
BP_GO:0016458_gene_silencing	0.00914171	0.413414
BP_GO:0072422_signal_transduction_involved_in_DNA_damage_checkpoint	0.00914904	0.413414
BP_GO:0072401_signal_transduction_involved_in_DNA_integrity_checkpoint	0.00914904	0.413414
BP_GO:0043412_macromolecule_modification	0.00917779	0.413414
MF_GO:0005344_oxygen_carrier_activity	0.00927052	0.413414
BP_GO:0070507_regulation_of_microtubule_cytoskeleton_organization	0.00928149	0.413414
BP_GO:0009201_ribonucleoside_triphosphate_biosynthetic_process	0.00929265	0.413414
BP_GO:0051311_meiotic_metaphase_plate_congression	0.00933058	0.413414
BP_GO:0070925_organelle_assembly	0.00934858	0.413414
MF_GO:0017076_purine_nucleotide_binding	0.00938151	0.413414
BP_GO:0065004_protein-DNA_complex_assembly	0.00940667	0.413414
MF_GO:0035639_purine_ribonucleoside_triphosphate_binding	0.00941309	0.413414
BP_GO:0007623_circadian_rhythm	0.00947332	0.413414
BP_GO:0090267_positive_regulation_of_mitotic_cell_cycle_spindle_assembly_checkpoint	0.00949793	0.413414
BP_GO:0090232_positive_regulation_of_spindle_checkpoint	0.00949793	0.413414
BP_GO:1902083_negative_regulation_of_peptidyl-cysteine_S-nitrosylation	0.00950011	0.413414
BP_GO:0072329_monocarboxylic_acid_catabolic_process	0.00960345	0.413414
BP_GO:0032328_alanine_transport	0.00962494	0.413414
BP_GO:0070076_histone_lysine_demethylation	0.00965583	0.413414
BP_GO:0072402_response_to_DNA_integrity_checkpoint_signaling	0.00974065	0.413414
BP_GO:0072396_response_to_cell_cycle_checkpoint_signaling	0.00974065	0.413414
BP_GO:0072423_response_to_DNA_damage_checkpoint_signaling	0.00974065	0.413414
BP_GO:0006064_glucuronate_catabolic_process	0.00974488	0.413414
BP_GO:0019640_glucuronate_catabolic_process_to_xylulose_5-phosphate	0.00974488	0.413414
BP_GO:1901159_xylulose_5-phosphate_biosynthetic_process	0.00974488	0.413414
BP_GO:0051167_xylulose_5-phosphate_metabolic_process	0.00974488	0.413414
BP_GO:0071824_protein-DNA_complex_subunit_organization	0.00975106	0.413414
BP_GO:0090309_positive_regulation_of_DNA_methylation-dependent_heterochromatin_assembly	0.00976452	0.413414
MF_GO:0016763_transferase_activity,_transferring_pentosyl_groups	0.00984054	0.414358
BP_GO:0003006_developmental_process_involved_in_reproduction	0.00984894	0.414358
BP_GO:1903608_protein_localization_to_cytoplasmic_stress_granule	0.00989627	0.414358
BP_GO:0009206_purine_ribonucleoside_triphosphate_biosynthetic_process	0.00991393	0.414358
BP_GO:0040029_regulation_of_gene_expression,_epigenetic	0.00993559	0.414358
BP_GO:0010172_embryonic_body_morphogenesis	0.00993623	0.414358
MF_GO:0008940_nitrate_reductase_activity	0.0100398	0.415571
MF_GO:0032555_purine_ribonucleotide_binding	0.0100699	0.415571
BP_GO:0006335_DNA_replication-dependent_nucleosome_assembly	0.0100865	0.415571
BP_GO:0034723_DNA_replication-dependent_nucleosome_organization	0.0100865	0.415571
CC_GO:0099634_postsynaptic_specialization_membrane	0.0100902	0.415571
BP_GO:1904891_positive_regulation_of_excitatory_synapse_assembly	0.0101154	0.415582
BP_GO:1990164_histone_H2A_phosphorylation	0.0101407	0.415595
MF_GO:1990841_promoter-specific_chromatin_binding	0.0102314	0.417216
CC_GO:0016581_NuRD_complex	0.0102555	0.417216
CC_GO:0090545_CHD-type_complex	0.0102555	0.417216
BP_GO:0008298_intracellular_mRNA_localization	0.0102968	0.417873
BP_GO:0009225_nucleotide-sugar_metabolic_process	0.0103853	0.420442
MF_GO:0003995_acyl-CoA_dehydrogenase_activity	0.0104164	0.420644
CC_GO:0005844_polysome	0.0104876	0.420644
BP_GO:0031453_positive_regulation_of_heterochromatin_assembly	0.0104914	0.420644
BP_GO:0120263_positive_regulation_of_heterochromatin_organization	0.0104914	0.420644
BP_GO:0046033_AMP_metabolic_process	0.0105979	0.422643
BP_GO:0072385_minus-end-directed_organelle_transport_along_microtubule	0.0106014	0.422643
CC_GO:0002199_zona_pellucida_receptor_complex	0.0106177	0.422643
BP_GO:0000414_regulation_of_histone_H3-K36_methylation	0.0106429	0.422643
MF_GO:0015141_succinate_transmembrane_transporter_activity	0.0107998	0.424937
BP_GO:0015744_succinate_transport	0.0107998	0.424937
BP_GO:0071422_succinate_transmembrane_transport	0.0107998	0.424937
BP_GO:0070535_histone_H2A_K63-linked_ubiquitination	0.0108229	0.424937
BP_GO:0010732_regulation_of_protein_glutathionylation	0.0108711	0.424937
BP_GO:0010734_negative_regulation_of_protein_glutathionylation	0.0108711	0.424937
MF_GO:0004047_aminomethyltransferase_activity	0.0109125	0.424937
BP_GO:0042451_purine_nucleoside_biosynthetic_process	0.0109561	0.424937
BP_GO:0042455_ribonucleoside_biosynthetic_process	0.0109561	0.424937
BP_GO:0046129_purine_ribonucleoside_biosynthetic_process	0.0109561	0.424937
MF_GO:0061676_importin-alpha_family_protein_binding	0.0110825	0.428841
MF_GO:0016645_oxidoreductase_activity,_acting_on_the_CH-NH_group_of_donors	0.0111965	0.430401
BP_GO:0000720_pyrimidine_dimer_repair_by_nucleotide-excision_repair	0.0112505	0.430401
MF_GO:0032795_heterotrimeric_G-protein_binding	0.0112763	0.430401
BP_GO:0070988_demethylation	0.0112971	0.430401
BP_GO:0042373_vitamin_K_metabolic_process	0.0112987	0.430401
MF_GO:0030331_estrogen_receptor_binding	0.0113008	0.430401
MF_GO:0120227_acyl-CoA_binding	0.0113085	0.430401
BP_GO:0051570_regulation_of_histone_H3-K9_methylation	0.0113298	0.430401
MF_GO:0032143_single_thymine_insertion_binding	0.0114578	0.433288
CC_GO:0032301_MutSalpha_complex	0.0114578	0.433288
BP_GO:0060147_regulation_of_posttranscriptional_gene_silencing	0.0114886	0.433466
MF_GO:0005048_signal_sequence_binding	0.0115348	0.434226
BP_GO:1904781_positive_regulation_of_protein_localization_to_centrosome	0.0115992	0.435005
BP_GO:0071076_RNA_3'_uridylation	0.0116078	0.435005
MF_GO:0003829_beta-1,3-galactosyl-O-glycosyl-glycoprotein_beta-1,6-N-acetylglucosaminyltransferase_activity	0.0117785	0.44041
MF_GO:0032553_ribonucleotide_binding	0.0119338	0.44333
CC_GO:0005730_nucleolus	0.0119354	0.44333
MF_GO:0033592_RNA_strand_annealing_activity	0.0119498	0.44333
BP_GO:0009145_purine_nucleoside_triphosphate_biosynthetic_process	0.0119632	0.44333
MF_GO:0050786_RAGE_receptor_binding	0.0120899	0.446748
CC_GO:0018995_host_cellular_component	0.0121091	0.446748
BP_GO:0006562_proline_catabolic_process	0.0122387	0.450532
BP_GO:0022414_reproductive_process	0.0123029	0.451895
MF_GO:0004466_long-chain-acyl-CoA_dehydrogenase_activity	0.0123981	0.454387
BP_GO:1903976_negative_regulation_of_glial_cell_migration	0.0124421	0.454892
BP_GO:0046056_dADP_metabolic_process	0.0124813	0.454892
BP_GO:0035735_intraciliary_transport_involved_in_cilium_assembly	0.0125558	0.454892
MF_GO:0031492_nucleosomal_DNA_binding	0.0125703	0.454892
CC_GO:0016460_myosin_II_complex	0.0125764	0.454892
BP_GO:0090344_negative_regulation_of_cell_aging	0.0125998	0.454892
BP_GO:0060964_regulation_of_gene_silencing_by_miRNA	0.0126646	0.454892
MF_GO:0015186_L-glutamine_transmembrane_transporter_activity	0.0126793	0.454892
BP_GO:0006868_glutamine_transport	0.0126793	0.454892
BP_GO:0021535_cell_migration_in_hindbrain	0.0126852	0.454892
MF_GO:0016627_oxidoreductase_activity,_acting_on_the_CH-CH_group_of_donors	0.0127865	0.457289
BP_GO:0021987_cerebral_cortex_development	0.0128215	0.457289
BP_GO:0007274_neuromuscular_synaptic_transmission	0.0128345	0.457289
MF_GO:0015556_C4-dicarboxylate_transmembrane_transporter_activity	0.012904	0.457657
BP_GO:0006383_transcription_by_RNA_polymerase_III	0.0129278	0.457657
BP_GO:0002065_columnar/cuboidal_epithelial_cell_differentiation	0.0129513	0.457657
BP_GO:0017196_N-terminal_peptidyl-methionine_acetylation	0.0129571	0.457657
MF_GO:0050660_flavin_adenine_dinucleotide_binding	0.0129824	0.457657
MF_GO:0046966_thyroid_hormone_receptor_binding	0.0130644	0.458783
BP_GO:0070213_protein_auto-ADP-ribosylation	0.0130695	0.458783
BP_GO:0046368_GDP-L-fucose_metabolic_process	0.0131655	0.461181
BP_GO:0009163_nucleoside_biosynthetic_process	0.0132618	0.462708
BP_GO:0031554_regulation_of_DNA-templated_transcription,_termination	0.0133205	0.462708
BP_GO:1903850_regulation_of_cristae_formation	0.0133305	0.462708
MF_GO:0000026_alpha-1,2-mannosyltransferase_activity	0.013367	0.462708
CC_GO:1902911_protein_kinase_complex	0.0134096	0.462708
BP_GO:0006384_transcription_initiation_from_RNA_polymerase_III_promoter	0.0134523	0.462708
BP_GO:0097327_response_to_antineoplastic_agent	0.0134633	0.462708
MF_GO:0004427_inorganic_diphosphatase_activity	0.0134662	0.462708
BP_GO:0071168_protein_localization_to_chromatin	0.0134716	0.462708
BP_GO:0071459_protein_localization_to_chromosome,_centromeric_region	0.0135125	0.462708
MF_GO:0016407_acetyltransferase_activity	0.013515	0.462708
BP_GO:0000726_non-recombinational_repair	0.0136631	0.466818
MF_GO:0016747_transferase_activity,_transferring_acyl_groups_other_than_amino-acyl_groups	0.0137186	0.467753
BP_GO:1904356_regulation_of_telomere_maintenance_via_telomere_lengthening	0.01377	0.468547
BP_GO:0060968_regulation_of_gene_silencing	0.013883	0.470931
MF_GO:0030158_protein_xylosyltransferase_activity	0.0138967	0.470931
CC_GO:0000120_RNA_polymerase_I_transcription_regulator_complex	0.013999	0.472841
BP_GO:0033685_negative_regulation_of_luteinizing_hormone_secretion	0.0140099	0.472841
BP_GO:0034720_histone_H3-K4_demethylation	0.0140821	0.473674
BP_GO:0016137_glycoside_metabolic_process	0.01412	0.473674
BP_GO:1904252_negative_regulation_of_bile_acid_metabolic_process	0.0141944	0.473674
BP_GO:0070858_negative_regulation_of_bile_acid_biosynthetic_process	0.0141944	0.473674
BP_GO:1900112_regulation_of_histone_H3-K9_trimethylation	0.0142235	0.473674
BP_GO:0110061_regulation_of_angiotensin-activated_signaling_pathway	0.0142338	0.473674
MF_GO:0072518_Rho-dependent_protein_serine/threonine_kinase_activity	0.0142338	0.473674
BP_GO:0035994_response_to_muscle_stretch	0.0143126	0.475344
BP_GO:0046034_ATP_metabolic_process	0.0143704	0.476314
CC_GO:0005635_nuclear_envelope	0.0144452	0.477842
BP_GO:0007346_regulation_of_mitotic_cell_cycle	0.0144988	0.478662
BP_GO:0043967_histone_H4_acetylation	0.0145874	0.480634
BP_GO:0098902_regulation_of_membrane_depolarization_during_action_potential	0.0147209	0.483586
CC_GO:0030905_retromer,_tubulation_complex	0.0147352	0.483586
MF_GO:0004535_poly(A)-specific_ribonuclease_activity	0.014789	0.484399
BP_GO:0032786_positive_regulation_of_DNA-templated_transcription,_elongation	0.0148772	0.486329
BP_GO:1901987_regulation_of_cell_cycle_phase_transition	0.0149089	0.486411
BP_GO:0071468_cellular_response_to_acidic_pH	0.0149559	0.486988
BP_GO:0071033_nuclear_retention_of_pre-mRNA_at_the_site_of_transcription	0.0150352	0.487731
MF_GO:0140537_transcription_regulator_activator_activity	0.0151139	0.487731
MF_GO:0031720_haptoglobin_binding	0.0151395	0.487731
CC_GO:0016586_RSC-type_complex	0.0151554	0.487731
BP_GO:0019323_pentose_catabolic_process	0.0151604	0.487731
BP_GO:0042770_signal_transduction_in_response_to_DNA_damage	0.0151711	0.487731
BP_GO:0043555_regulation_of_translation_in_response_to_stress	0.015242	0.487731
BP_GO:0060966_regulation_of_gene_silencing_by_RNA	0.0152902	0.487731
CC_GO:0010494_cytoplasmic_stress_granule	0.0153164	0.487731
BP_GO:0120261_regulation_of_heterochromatin_organization	0.0153429	0.487731
BP_GO:0031445_regulation_of_heterochromatin_assembly	0.0153429	0.487731
BP_GO:0097267_omega-hydroxylase_P450_pathway	0.0153705	0.487731
BP_GO:0043353_enucleate_erythrocyte_differentiation	0.0153752	0.487731
BP_GO:1900453_negative_regulation_of_long-term_synaptic_depression	0.0153991	0.487731
BP_GO:0035721_intraciliary_retrograde_transport	0.0154184	0.487731
BP_GO:0065003_protein-containing_complex_assembly	0.0154767	0.488646
MF_GO:0005549_odorant_binding	0.0155239	0.489076
BP_GO:0072413_signal_transduction_involved_in_mitotic_cell_cycle_checkpoint	0.0155491	0.489076
MF_GO:0001093_TFIIB-class_transcription_factor_binding	0.0156296	0.49068
CC_GO:0005667_transcription_regulator_complex	0.0157802	0.492074
BP_GO:0034721_histone_H3-K4_demethylation,_trimethyl-H3-K4-specific	0.0158254	0.492074
BP_GO:0046601_positive_regulation_of_centriole_replication	0.0158349	0.492074
BP_GO:0006303_double-strand_break_repair_via_nonhomologous_end_joining	0.0159259	0.492074
BP_GO:0006464_cellular_protein_modification_process	0.0159302	0.492074
BP_GO:0036211_protein_modification_process	0.0159302	0.492074
BP_GO:0031327_negative_regulation_of_cellular_biosynthetic_process	0.0159721	0.492074
BP_GO:0017148_negative_regulation_of_translation	0.0159724	0.492074
CC_GO:0005856_cytoskeleton	0.0159856	0.492074
BP_GO:0051013_microtubule_severing	0.0160119	0.492074
BP_GO:0015936_coenzyme_A_metabolic_process	0.0160448	0.492074
CC_GO:1902493_acetyltransferase_complex	0.0160584	0.492074
CC_GO:0031248_protein_acetyltransferase_complex	0.0160584	0.492074
BP_GO:0036159_inner_dynein_arm_assembly	0.0162571	0.493817
MF_GO:0043168_anion_binding	0.0162791	0.493817
BP_GO:1904028_positive_regulation_of_collagen_fibril_organization	0.0162801	0.493817
BP_GO:1902373_negative_regulation_of_mRNA_catabolic_process	0.0162977	0.493817
BP_GO:1901990_regulation_of_mitotic_cell_cycle_phase_transition	0.016299	0.493817
BP_GO:0010225_response_to_UV-C	0.0163133	0.493817
BP_GO:2000628_regulation_of_miRNA_metabolic_process	0.0163231	0.493817
CC_GO:0019866_organelle_inner_membrane	0.0163846	0.494651
BP_GO:0006703_estrogen_biosynthetic_process	0.0164101	0.494651
MF_GO:0003887_DNA-directed_DNA_polymerase_activity	0.0164552	0.495114
BP_GO:0032438_melanosome_organization	0.0165804	0.49798
BP_GO:0000819_sister_chromatid_segregation	0.016661	0.499501
BP_GO:0032774_RNA_biosynthetic_process	0.0167772	0.502079
BP_GO:0048485_sympathetic_nervous_system_development	0.016814	0.502277
BP_GO:0007018_microtubule-based_movement	0.0169756	0.504433
CC_GO:0008385_IkappaB_kinase_complex	0.016985	0.504433
BP_GO:0070602_regulation_of_centromeric_sister_chromatid_cohesion	0.0170149	0.504433
CC_GO:0044545_NSL_complex	0.0170488	0.504433
BP_GO:0097750_endosome_membrane_tubulation	0.0170507	0.504433
BP_GO:1904885_beta-catenin_destruction_complex_assembly	0.0170752	0.504433
CC_GO:0008024_cyclin/CDK_positive_transcription_elongation_factor_complex	0.0171462	0.504433
BP_GO:0071049_nuclear_retention_of_pre-mRNA_with_aberrant_3'-ends_at_the_site_of_transcription	0.0171545	0.504433
BP_GO:0045910_negative_regulation_of_DNA_recombination	0.0171838	0.504433
MF_GO:0052742_phosphatidylinositol_kinase_activity	0.0171894	0.504433
MF_GO:0004842_ubiquitin-protein_transferase_activity	0.0172361	0.504915
BP_GO:1900150_regulation_of_defense_response_to_fungus	0.0173643	0.507777
BP_GO:0043242_negative_regulation_of_protein-containing_complex_disassembly	0.0174341	0.508922
BP_GO:0006707_cholesterol_catabolic_process	0.0176104	0.509719
BP_GO:0016127_sterol_catabolic_process	0.0176104	0.509719
BP_GO:0043132_NAD_transport	0.0177396	0.509719
BP_GO:0035352_NAD_transmembrane_transport	0.0177396	0.509719
MF_GO:0051724_NAD_transmembrane_transporter_activity	0.0177396	0.509719
MF_GO:0046982_protein_heterodimerization_activity	0.0177699	0.509719
BP_GO:0050905_neuromuscular_process	0.0177962	0.509719
CC_GO:0000242_pericentriolar_material	0.0178032	0.509719
BP_GO:0070669_response_to_interleukin-2	0.0178501	0.509719
CC_GO:0001940_male_pronucleus	0.0178555	0.509719
BP_GO:2001228_regulation_of_response_to_gamma_radiation	0.0179338	0.509719
MF_GO:0032404_mismatch_repair_complex_binding	0.0179482	0.509719
CC_GO:0005759_mitochondrial_matrix	0.0179514	0.509719
BP_GO:1901628_positive_regulation_of_postsynaptic_membrane_organization	0.0179515	0.509719
BP_GO:1904719_positive_regulation_of_AMPA_glutamate_receptor_clustering	0.0179515	0.509719
BP_GO:1901626_regulation_of_postsynaptic_membrane_organization	0.0179515	0.509719
BP_GO:0032058_positive_regulation_of_translational_initiation_in_response_to_stress	0.0180361	0.510819
MF_GO:0035613_RNA_stem-loop_binding	0.0180536	0.510819
BP_GO:0048596_embryonic_camera-type_eye_morphogenesis	0.0180919	0.510819
CC_GO:1902554_serine/threonine_protein_kinase_complex	0.0181296	0.510819
BP_GO:1903867_extraembryonic_membrane_development	0.0181915	0.510819
MF_GO:0015193_L-proline_transmembrane_transporter_activity	0.018227	0.510819
BP_GO:0032304_negative_regulation_of_icosanoid_secretion	0.0183073	0.510819
BP_GO:0015695_organic_cation_transport	0.0184398	0.510819
CC_GO:0045171_intercellular_bridge	0.018459	0.510819
BP_GO:1901663_quinone_biosynthetic_process	0.0184598	0.510819
BP_GO:0006744_ubiquinone_biosynthetic_process	0.0184598	0.510819
MF_GO:0070840_dynein_complex_binding	0.0184812	0.510819
CC_GO:0000779_condensed_chromosome,_centromeric_region	0.0184875	0.510819
BP_GO:1904816_positive_regulation_of_protein_localization_to_chromosome,_telomeric_region	0.0185219	0.510819
BP_GO:1902403_signal_transduction_involved_in_mitotic_DNA_integrity_checkpoint	0.0185429	0.510819
BP_GO:1902402_signal_transduction_involved_in_mitotic_DNA_damage_checkpoint	0.0185429	0.510819
BP_GO:1902400_intracellular_signal_transduction_involved_in_G1_DNA_damage_checkpoint	0.0185429	0.510819
BP_GO:0072431_signal_transduction_involved_in_mitotic_G1_DNA_damage_checkpoint	0.0185429	0.510819
MF_GO:0016877_ligase_activity,_forming_carbon-sulfur_bonds	0.0186061	0.511715
BP_GO:0001661_conditioned_taste_aversion	0.0186853	0.513043
BP_GO:0003357_noradrenergic_neuron_differentiation	0.0188302	0.51617
BP_GO:2000660_negative_regulation_of_interleukin-1-mediated_signaling_pathway	0.0189756	0.519301
BP_GO:0070235_regulation_of_activation-induced_cell_death_of_T_cells	0.0191027	0.520876
BP_GO:0043933_protein-containing_complex_subunit_organization	0.019118	0.520876
BP_GO:0072387_flavin_adenine_dinucleotide_metabolic_process	0.0191399	0.520876
BP_GO:0033601_positive_regulation_of_mammary_gland_epithelial_cell_proliferation	0.0191638	0.520876
CC_GO:0090498_extrinsic_component_of_Golgi_membrane	0.0191897	0.520876
BP_GO:0070601_centromeric_sister_chromatid_cohesion	0.0192507	0.520962
BP_GO:0046836_glycolipid_transport	0.0192555	0.520962
MF_GO:0036435_K48-linked_polyubiquitin_modification-dependent_protein_binding	0.0193677	0.522083
CC_GO:0044615_nuclear_pore_nuclear_basket	0.0194658	0.522083
MF_GO:0008270_zinc_ion_binding	0.0194978	0.522083
MF_GO:0051032_nucleic_acid_transmembrane_transporter_activity	0.0195012	0.522083
MF_GO:0051033_RNA_transmembrane_transporter_activity	0.0195012	0.522083
MF_GO:0046975_histone_methyltransferase_activity_(H3-K36_specific)	0.0195351	0.522083
BP_GO:0010452_histone_H3-K36_methylation	0.0195351	0.522083
CC_GO:0035061_interchromatin_granule	0.0195582	0.522083
MF_GO:0032182_ubiquitin-like_protein_binding	0.0195793	0.522083
MF_GO:0050613_delta14-sterol_reductase_activity	0.0196555	0.523278
BP_GO:0044260_cellular_macromolecule_metabolic_process	0.0196992	0.523601
MF_GO:0033130_acetylcholine_receptor_binding	0.0197602	0.524385
BP_GO:0043044_ATP-dependent_chromatin_remodeling	0.019818	0.525082
BP_GO:0021796_cerebral_cortex_regionalization	0.01986	0.525359
BP_GO:0072521_purine-containing_compound_metabolic_process	0.0199061	0.525741
BP_GO:0060255_regulation_of_macromolecule_metabolic_process	0.0199692	0.526573
BP_GO:0006490_oligosaccharide-lipid_intermediate_biosynthetic_process	0.0200474	0.527687
MF_GO:1990175_EH_domain_binding	0.0200749	0.527687
BP_GO:0051651_maintenance_of_location_in_cell	0.0202138	0.530501
BP_GO:2000301_negative_regulation_of_synaptic_vesicle_exocytosis	0.0203203	0.532038
BP_GO:0006984_ER-nucleus_signaling_pathway	0.0203363	0.532038
MF_GO:0047631_ADP-ribose_diphosphatase_activity	0.0204454	0.534051
BP_GO:0043632_modification-dependent_macromolecule_catabolic_process	0.0205066	0.534811
BP_GO:0010171_body_morphogenesis	0.0206689	0.538201
BP_GO:0070202_regulation_of_establishment_of_protein_localization_to_chromosome	0.0209051	0.542938
MF_GO:0010314_phosphatidylinositol-5-phosphate_binding	0.0209427	0.542938
MF_GO:0016874_ligase_activity	0.0209487	0.542938
BP_GO:0051694_pointed-end_actin_filament_capping	0.021014	0.543781
BP_GO:0000390_spliceosomal_complex_disassembly	0.0211762	0.547129
MF_GO:0003712_transcription_coregulator_activity	0.0213353	0.550384
CC_GO:0030008_TRAPP_complex	0.021463	0.552822
BP_GO:1901162_primary_amino_compound_biosynthetic_process	0.0215126	0.553201
BP_GO:0071475_cellular_hyperosmotic_salinity_response	0.0216442	0.553201
BP_GO:0033364_mast_cell_secretory_granule_organization	0.0216892	0.553201
BP_GO:0006844_acyl_carnitine_transport	0.0217431	0.553201
BP_GO:1902616_acyl_carnitine_transmembrane_transport	0.0217431	0.553201
BP_GO:0061157_mRNA_destabilization	0.0217571	0.553201
MF_GO:0061980_regulatory_RNA_binding	0.0217642	0.553201
MF_GO:0047623_adenosine-phosphate_deaminase_activity	0.0217769	0.553201
MF_GO:0003876_AMP_deaminase_activity	0.0217769	0.553201
BP_GO:1901988_negative_regulation_of_cell_cycle_phase_transition	0.0219908	0.554599
BP_GO:0060492_lung_induction	0.0220241	0.554599
MF_GO:0016885_ligase_activity,_forming_carbon-carbon_bonds	0.0220643	0.554599
BP_GO:0000018_regulation_of_DNA_recombination	0.0220806	0.554599
MF_GO:0005219_ryanodine-sensitive_calcium-release_channel_activity	0.0220847	0.554599
BP_GO:1905515_non-motile_cilium_assembly	0.0221982	0.554599
BP_GO:0006603_phosphocreatine_metabolic_process	0.0222011	0.554599
BP_GO:0046314_phosphocreatine_biosynthetic_process	0.0222011	0.554599
BP_GO:0042396_phosphagen_biosynthetic_process	0.0222011	0.554599
BP_GO:0006599_phosphagen_metabolic_process	0.0222011	0.554599
BP_GO:0098658_inorganic_anion_import_across_plasma_membrane	0.0222281	0.554599
BP_GO:0043587_tongue_morphogenesis	0.0222546	0.554599
BP_GO:1900363_regulation_of_mRNA_polyadenylation	0.0222666	0.554599
CC_GO:1990498_mitotic_spindle_microtubule	0.022368	0.554599
BP_GO:1904594_regulation_of_termination_of_RNA_polymerase_II_transcription	0.02239	0.554599
BP_GO:2000804_regulation_of_termination_of_RNA_polymerase_II_transcription,_poly(A)-coupled	0.02239	0.554599
BP_GO:1901537_positive_regulation_of_DNA_demethylation	0.0224059	0.554599
MF_GO:0033677_DNA/RNA_helicase_activity	0.0224402	0.554599
BP_GO:0031635_adenylate_cyclase-inhibiting_opioid_receptor_signaling_pathway	0.0224653	0.554599
BP_GO:0016246_RNA_interference	0.0225148	0.554999
BP_GO:2000113_negative_regulation_of_cellular_macromolecule_biosynthetic_process	0.0226083	0.555183
BP_GO:1905456_regulation_of_lymphoid_progenitor_cell_differentiation	0.0226173	0.555183
BP_GO:0015931_nucleobase-containing_compound_transport	0.0226224	0.555183
BP_GO:2000144_positive_regulation_of_DNA-templated_transcription,_initiation	0.0227036	0.556073
CC_GO:0005777_peroxisome	0.0227648	0.556073
BP_GO:0002232_leukocyte_chemotaxis_involved_in_inflammatory_response	0.0227847	0.556073
MF_GO:0031957_very_long-chain_fatty_acid-CoA_ligase_activity	0.0227923	0.556073
BP_GO:1901658_glycosyl_compound_catabolic_process	0.0228288	0.556147
BP_GO:0051168_nuclear_export	0.022892	0.556356
MF_GO:0005343_organic_acid:sodium_symporter_activity	0.0229042	0.556356
BP_GO:0035261_external_genitalia_morphogenesis	0.0230638	0.559414
CC_GO:0015630_microtubule_cytoskeleton	0.0231487	0.560658
BP_GO:1902369_negative_regulation_of_RNA_catabolic_process	0.0233107	0.563421
BP_GO:0048255_mRNA_stabilization	0.0233345	0.563421
BP_GO:0007026_negative_regulation_of_microtubule_depolymerization	0.0233644	0.563421
BP_GO:0045930_negative_regulation_of_mitotic_cell_cycle	0.0234444	0.563753
BP_GO:0009166_nucleotide_catabolic_process	0.0234549	0.563753
MF_GO:0140097_catalytic_activity,_acting_on_DNA	0.0234921	0.563753
MF_GO:0017150_tRNA_dihydrouridine_synthase_activity	0.0235476	0.563753
BP_GO:0002943_tRNA_dihydrouridine_synthesis	0.0235476	0.563753
BP_GO:0046931_pore_complex_assembly	0.0236278	0.564198
BP_GO:0009205_purine_ribonucleoside_triphosphate_metabolic_process	0.023634	0.564198
CC_GO:0005859_muscle_myosin_complex	0.0237133	0.564328
BP_GO:0007063_regulation_of_sister_chromatid_cohesion	0.0237457	0.564328
BP_GO:0000086_G2/M_transition_of_mitotic_cell_cycle	0.0237752	0.564328
MF_GO:1990715_mRNA_CDS_binding	0.0237924	0.564328
BP_GO:0006388_tRNA_splicing,_via_endonucleolytic_cleavage_and_ligation	0.023809	0.564328
BP_GO:0046108_uridine_metabolic_process	0.0239251	0.564591
MF_GO:0004850_uridine_phosphorylase_activity	0.0239251	0.564591
BP_GO:0006218_uridine_catabolic_process	0.0239251	0.564591
MF_GO:0072582_17-beta-hydroxysteroid_dehydrogenase_(NADP+)_activity	0.0239558	0.564591
BP_GO:0007276_gamete_generation	0.0241003	0.567191
BP_GO:0000278_mitotic_cell_cycle	0.024158	0.567746
BP_GO:0038111_interleukin-7-mediated_signaling_pathway	0.0242501	0.569107
MF_GO:0050265_RNA_uridylyltransferase_activity	0.0244294	0.569456
BP_GO:0062029_positive_regulation_of_stress_granule_assembly	0.0244392	0.569456
BP_GO:1900452_regulation_of_long-term_synaptic_depression	0.0245031	0.569456
MF_GO:0004500_dopamine_beta-monooxygenase_activity	0.024522	0.569456
BP_GO:0046333_octopamine_metabolic_process	0.024522	0.569456
BP_GO:0006589_octopamine_biosynthetic_process	0.024522	0.569456
BP_GO:0045136_development_of_secondary_sexual_characteristics	0.0245275	0.569456
BP_GO:0016340_calcium-dependent_cell-matrix_adhesion	0.0245427	0.569456
BP_GO:0009142_nucleoside_triphosphate_biosynthetic_process	0.024573	0.569456
MF_GO:0043546_molybdopterin_cofactor_binding	0.0246745	0.571013
BP_GO:0042073_intraciliary_transport	0.0247882	0.572849
BP_GO:0038146_chemokine_(C-X-C_motif)_ligand_12_signaling_pathway	0.0250075	0.574745
BP_GO:0007283_spermatogenesis	0.0250529	0.574745
MF_GO:0032184_SUMO_polymer_binding	0.0250926	0.574745
BP_GO:0010659_cardiac_muscle_cell_apoptotic_process	0.0251086	0.574745
BP_GO:0010658_striated_muscle_cell_apoptotic_process	0.0251086	0.574745
CC_GO:0000808_origin_recognition_complex	0.0251121	0.574745
CC_GO:0005664_nuclear_origin_of_replication_recognition_complex	0.0251121	0.574745
BP_GO:0051236_establishment_of_RNA_localization	0.025237	0.575756
BP_GO:0015709_thiosulfate_transport	0.0255053	0.575756
BP_GO:0071423_malate_transmembrane_transport	0.0255053	0.575756
MF_GO:0015117_thiosulfate_transmembrane_transporter_activity	0.0255053	0.575756
MF_GO:0015140_malate_transmembrane_transporter_activity	0.0255053	0.575756
BP_GO:1902356_oxaloacetate(2-)_transmembrane_transport	0.0255053	0.575756
MF_GO:0015131_oxaloacetate_transmembrane_transporter_activity	0.0255053	0.575756
BP_GO:0015743_malate_transport	0.0255053	0.575756
BP_GO:0015729_oxaloacetate_transport	0.0255053	0.575756
BP_GO:0042271_susceptibility_to_natural_killer_cell_mediated_cytotoxicity	0.0255107	0.575756
BP_GO:0046390_ribose_phosphate_biosynthetic_process	0.0255783	0.575756
BP_GO:0006404_RNA_import_into_nucleus	0.0255843	0.575756
CC_GO:0034708_methyltransferase_complex	0.0256061	0.575756
BP_GO:0044839_cell_cycle_G2/M_phase_transition	0.0256834	0.575884
MF_GO:0070401_NADP+_binding	0.025685	0.575884
CC_GO:0043190_ATP-binding_cassette_(ABC)_transporter_complex	0.025764	0.575884
CC_GO:0098839_postsynaptic_density_membrane	0.0257768	0.575884
MF_GO:0003729_mRNA_binding	0.025827	0.575884
BP_GO:0006975_DNA_damage_induced_protein_phosphorylation	0.0258303	0.575884
CC_GO:0045120_pronucleus	0.0259085	0.575884
BP_GO:0006098_pentose-phosphate_shunt	0.0259199	0.575884
BP_GO:0009199_ribonucleoside_triphosphate_metabolic_process	0.0259233	0.575884
BP_GO:0031110_regulation_of_microtubule_polymerization_or_depolymerization	0.0259622	0.57598
CC_GO:0031463_Cul3-RING_ubiquitin_ligase_complex	0.0260354	0.576836
BP_GO:0003220_left_ventricular_cardiac_muscle_tissue_morphogenesis	0.0261958	0.579616
MF_GO:0008444_CDP-diacylglycerol-glycerol-3-phosphate_3-phosphatidyltransferase_activity	0.0262386	0.579793
BP_GO:1901137_carbohydrate_derivative_biosynthetic_process	0.0262921	0.580205
BP_GO:0030910_olfactory_placode_formation	0.0263351	0.580326
BP_GO:1903912_negative_regulation_of_endoplasmic_reticulum_stress-induced_eIF2_alpha_phosphorylation	0.0263746	0.580326
BP_GO:0016578_histone_deubiquitination	0.026452	0.580326
CC_GO:1990879_CST_complex	0.0264532	0.580326
BP_GO:1903312_negative_regulation_of_mRNA_metabolic_process	0.026472	0.580326
BP_GO:0015786_UDP-glucose_transmembrane_transport	0.0265824	0.58198
BP_GO:0032392_DNA_geometric_change	0.0266797	0.582733
CC_GO:0098533_ATPase_dependent_transmembrane_transport_complex	0.0266869	0.582733
MF_GO:0016779_nucleotidyltransferase_activity	0.0267621	0.583611
BP_GO:0031054_pre-miRNA_processing	0.0268076	0.583838
BP_GO:0007197_adenylate_cyclase-inhibiting_G_protein-coupled_acetylcholine_receptor_signaling_pathway	0.0268497	0.583991
BP_GO:1903722_regulation_of_centriole_elongation	0.0270828	0.585741
BP_GO:0031060_regulation_of_histone_methylation	0.0270953	0.585741
BP_GO:0048232_male_gamete_generation	0.0270977	0.585741
BP_GO:0031323_regulation_of_cellular_metabolic_process	0.0271225	0.585741
BP_GO:0060967_negative_regulation_of_gene_silencing_by_RNA	0.0271414	0.585741
BP_GO:0060149_negative_regulation_of_posttranscriptional_gene_silencing	0.0271414	0.585741
BP_GO:1904760_regulation_of_myofibroblast_differentiation	0.0272059	0.585761
CC_GO:1902737_dendritic_filopodium	0.0272127	0.585761
MF_GO:0016896_exoribonuclease_activity,_producing_5'-phosphomonoesters	0.0273969	0.588962
BP_GO:0045976_negative_regulation_of_mitotic_cell_cycle,_embryonic	0.0275724	0.589797
BP_GO:0051052_regulation_of_DNA_metabolic_process	0.0276305	0.589797
BP_GO:0006977_DNA_damage_response,_signal_transduction_by_p53_class_mediator_resulting_in_cell_cycle_arrest	0.0276741	0.589797
BP_GO:0000959_mitochondrial_RNA_metabolic_process	0.0277611	0.589797
MF_GO:0003678_DNA_helicase_activity	0.027775	0.589797
BP_GO:0007020_microtubule_nucleation	0.0277902	0.589797
MF_GO:0140104_molecular_carrier_activity	0.0277956	0.589797
BP_GO:0090308_regulation_of_DNA_methylation-dependent_heterochromatin_assembly	0.0278297	0.589797
BP_GO:0060623_regulation_of_chromosome_condensation	0.0278523	0.589797
BP_GO:0032465_regulation_of_cytokinesis	0.0278887	0.589797
BP_GO:1901991_negative_regulation_of_mitotic_cell_cycle_phase_transition	0.0279203	0.589797
BP_GO:0070570_regulation_of_neuron_projection_regeneration	0.0279221	0.589797
BP_GO:0035093_spermatogenesis,_exchange_of_chromosomal_proteins	0.0280371	0.589797
BP_GO:0021798_forebrain_dorsal/ventral_pattern_formation	0.0280664	0.589797
BP_GO:1904693_midbrain_morphogenesis	0.0280807	0.589797
BP_GO:0051304_chromosome_separation	0.0280893	0.589797
BP_GO:1904908_negative_regulation_of_maintenance_of_mitotic_sister_chromatid_cohesion,_telomeric	0.0280908	0.589797
BP_GO:1904907_regulation_of_maintenance_of_mitotic_sister_chromatid_cohesion,_telomeric	0.0280908	0.589797
BP_GO:0070236_negative_regulation_of_activation-induced_cell_death_of_T_cells	0.0281092	0.589797
BP_GO:1905675_negative_regulation_of_adaptive_immune_memory_response	0.0282462	0.591261
BP_GO:0006635_fatty_acid_beta-oxidation	0.0282599	0.591261
MF_GO:0016878_acid-thiol_ligase_activity	0.0283073	0.591261
BP_GO:0006091_generation_of_precursor_metabolites_and_energy	0.0283211	0.591261
BP_GO:0006541_glutamine_metabolic_process	0.0284856	0.592677
BP_GO:0036102_leukotriene_B4_metabolic_process	0.0285207	0.592677
BP_GO:0044283_small_molecule_biosynthetic_process	0.0285236	0.592677
BP_GO:0010468_regulation_of_gene_expression	0.0285314	0.592677
BP_GO:0070889_platelet_alpha_granule_organization	0.0286924	0.595278
BP_GO:1905146_lysosomal_protein_catabolic_process	0.0287654	0.596049
BP_GO:0000710_meiotic_mismatch_repair	0.0288093	0.596217
CC_GO:0016580_Sin3_complex	0.0288588	0.596499
BP_GO:0090385_phagosome-lysosome_fusion	0.0289501	0.59663
CC_GO:0044304_main_axon	0.028976	0.59663
BP_GO:0006488_dolichol-linked_oligosaccharide_biosynthetic_process	0.0290575	0.59663
CC_GO:0031415_NatA_complex	0.0290997	0.59663
BP_GO:0071174_mitotic_spindle_checkpoint	0.0291161	0.59663
BP_GO:0071173_spindle_assembly_checkpoint	0.0291161	0.59663
BP_GO:0007094_mitotic_spindle_assembly_checkpoint	0.0291161	0.59663
BP_GO:0072359_circulatory_system_development	0.0294351	0.601056
BP_GO:0006552_leucine_catabolic_process	0.0294675	0.601056
CC_GO:0002081_outer_acrosomal_membrane	0.0295044	0.601056
MF_GO:0004550_nucleoside_diphosphate_kinase_activity	0.0295079	0.601056
BP_GO:0007270_neuron-neuron_synaptic_transmission	0.029558	0.601056
BP_GO:0009144_purine_nucleoside_triphosphate_metabolic_process	0.0295746	0.601056
BP_GO:0031639_plasminogen_activation	0.0296034	0.601056
BP_GO:0006310_DNA_recombination	0.0296231	0.601056
MF_GO:0048763_calcium-induced_calcium_release_activity	0.0296572	0.601056
MF_GO:0034648_histone_demethylase_activity_(H3-dimethyl-K4_specific)	0.0297661	0.602527
MF_GO:0004534_5'-3'_exoribonuclease_activity	0.0298419	0.603328
CC_GO:0034365_discoidal_high-density_lipoprotein_particle	0.0298804	0.603373
BP_GO:0006817_phosphate_ion_transport	0.0299711	0.604472
BP_GO:0045950_negative_regulation_of_mitotic_recombination	0.0300635	0.604936
BP_GO:1901657_glycosyl_compound_metabolic_process	0.0301319	0.604936
BP_GO:1905145_cellular_response_to_acetylcholine	0.0301553	0.604936
BP_GO:1904026_regulation_of_collagen_fibril_organization	0.0301587	0.604936
BP_GO:0001923_B-1_B_cell_differentiation	0.0301848	0.604936
BP_GO:0009987_cellular_process	0.0302123	0.604936
BP_GO:0040034_regulation_of_development,_heterochronic	0.0303558	0.606997
BP_GO:0045786_negative_regulation_of_cell_cycle	0.0303881	0.606997
BP_GO:0006163_purine_nucleotide_metabolic_process	0.0304443	0.60739
BP_GO:0048753_pigment_granule_organization	0.0305942	0.608885
BP_GO:0050658_RNA_transport	0.0306881	0.608885
BP_GO:0050657_nucleic_acid_transport	0.0306881	0.608885
BP_GO:0042752_regulation_of_circadian_rhythm	0.0307206	0.608885
CC_GO:0017053_transcription_repressor_complex	0.0307342	0.608885
BP_GO:0016139_glycoside_catabolic_process	0.0309521	0.608885
BP_GO:0019693_ribose_phosphate_metabolic_process	0.0309885	0.608885
MF_GO:0008768_UDP-sugar_diphosphatase_activity	0.0310691	0.608885
BP_GO:0048609_multicellular_organismal_reproductive_process	0.0312639	0.608885
BP_GO:2001014_regulation_of_skeletal_muscle_cell_differentiation	0.0312699	0.608885
BP_GO:0031577_spindle_checkpoint	0.0312889	0.608885
BP_GO:0043173_nucleotide_salvage	0.0313182	0.608885
BP_GO:1902117_positive_regulation_of_organelle_assembly	0.0313333	0.608885
BP_GO:0097055_agmatine_biosynthetic_process	0.0313494	0.608885
MF_GO:0016646_oxidoreductase_activity,_acting_on_the_CH-NH_group_of_donors,_NAD_or_NADP_as_acceptor	0.0313606	0.608885
CC_GO:0031417_NatC_complex	0.0313825	0.608885
BP_GO:0015671_oxygen_transport	0.0314129	0.608885
BP_GO:0048681_negative_regulation_of_axon_regeneration	0.0314162	0.608885
BP_GO:0039529_RIG-I_signaling_pathway	0.0314286	0.608885
CC_GO:0032444_activin_responsive_factor_complex	0.0314314	0.608885
BP_GO:0034462_small-subunit_processome_assembly	0.0314363	0.608885
BP_GO:0051647_nucleus_localization	0.0314593	0.608885
BP_GO:0032784_regulation_of_DNA-templated_transcription,_elongation	0.0315067	0.608885
BP_GO:0051028_mRNA_transport	0.0315246	0.608885
BP_GO:0072334_UDP-galactose_transmembrane_transport	0.0316435	0.608885
MF_GO:0005459_UDP-galactose_transmembrane_transporter_activity	0.0316435	0.608885
BP_GO:0090399_replicative_senescence	0.0316849	0.608885
CC_GO:0071339_MLL1_complex	0.0318331	0.608885
CC_GO:0044665_MLL1/2_complex	0.0318331	0.608885
BP_GO:0006499_N-terminal_protein_myristoylation	0.0318595	0.608885
BP_GO:0018377_protein_myristoylation	0.0318595	0.608885
BP_GO:1902367_negative_regulation_of_Notch_signaling_pathway_involved_in_somitogenesis	0.0318784	0.608885
BP_GO:1902366_regulation_of_Notch_signaling_pathway_involved_in_somitogenesis	0.0318784	0.608885
BP_GO:1900139_negative_regulation_of_arachidonic_acid_secretion	0.0318784	0.608885
BP_GO:1903311_regulation_of_mRNA_metabolic_process	0.0319336	0.608885
BP_GO:0017187_peptidyl-glutamic_acid_carboxylation	0.0319775	0.608885
BP_GO:0018214_protein_carboxylation	0.0319775	0.608885
MF_GO:0035198_miRNA_binding	0.0319801	0.608885
BP_GO:0006572_tyrosine_catabolic_process	0.0320439	0.608885
BP_GO:0090579_dsDNA_loop_formation	0.0320639	0.608885
BP_GO:0072134_nephrogenic_mesenchyme_morphogenesis	0.0320794	0.608885
CC_GO:0031213_RSF_complex	0.0321031	0.608885
BP_GO:1901799_negative_regulation_of_proteasomal_protein_catabolic_process	0.032115	0.608885
BP_GO:0006270_DNA_replication_initiation	0.0321294	0.608885
BP_GO:0006511_ubiquitin-dependent_protein_catabolic_process	0.0323006	0.609854
CC_GO:0000940_condensed_chromosome_outer_kinetochore	0.0323007	0.609854
BP_GO:0060294_cilium_movement_involved_in_cell_motility	0.0323198	0.609854
MF_GO:0004386_helicase_activity	0.0323271	0.609854
BP_GO:0009233_menaquinone_metabolic_process	0.0323658	0.609893
BP_GO:1900364_negative_regulation_of_mRNA_polyadenylation	0.0324029	0.609901
CC_GO:0031011_Ino80_complex	0.0325592	0.611459
CC_GO:0033202_DNA_helicase_complex	0.0325592	0.611459
BP_GO:0036493_positive_regulation_of_translation_in_response_to_endoplasmic_reticulum_stress	0.0326566	0.6124
MF_GO:0004096_catalase_activity	0.0326829	0.6124
BP_GO:0019464_glycine_decarboxylation_via_glycine_cleavage_system	0.0327772	0.612786
BP_GO:0006546_glycine_catabolic_process	0.0327772	0.612786
BP_GO:0001672_regulation_of_chromatin_assembly_or_disassembly	0.0328738	0.613903
BP_GO:1901535_regulation_of_DNA_demethylation	0.0329211	0.614097
BP_GO:0045799_positive_regulation_of_chromatin_assembly_or_disassembly	0.0330018	0.614912
BP_GO:1905651_regulation_of_artery_morphogenesis	0.0331202	0.615187
BP_GO:1905653_positive_regulation_of_artery_morphogenesis	0.0331202	0.615187
BP_GO:0007059_chromosome_segregation	0.0331275	0.615187
BP_GO:0009260_ribonucleotide_biosynthetic_process	0.0333512	0.61591
CC_GO:0140535_intracellular_protein-containing_complex	0.0333796	0.61591
BP_GO:0042374_phylloquinone_metabolic_process	0.03339	0.61591
BP_GO:1901662_quinone_catabolic_process	0.03339	0.61591
BP_GO:0042376_phylloquinone_catabolic_process	0.03339	0.61591
MF_GO:0016772_transferase_activity,_transferring_phosphorus-containing_groups	0.0334064	0.61591
BP_GO:1905269_positive_regulation_of_chromatin_organization	0.0334372	0.61591
BP_GO:2000169_regulation_of_peptidyl-cysteine_S-nitrosylation	0.0334801	0.61591
BP_GO:0019941_modification-dependent_protein_catabolic_process	0.0335674	0.61591
BP_GO:0010558_negative_regulation_of_macromolecule_biosynthetic_process	0.0336149	0.61591
BP_GO:1901292_nucleoside_phosphate_catabolic_process	0.0336564	0.61591
MF_GO:1905538_polysome_binding	0.0337302	0.61591
BP_GO:0060527_prostate_epithelial_cord_arborization_involved_in_prostate_glandular_acinus_morphogenesis	0.0337345	0.61591
BP_GO:0061014_positive_regulation_of_mRNA_catabolic_process	0.0337427	0.61591
CC_GO:0097539_ciliary_transition_fiber	0.0337528	0.61591
MF_GO:0015182_L-asparagine_transmembrane_transporter_activity	0.0338157	0.61591
BP_GO:0006867_asparagine_transport	0.0338157	0.61591
BP_GO:1900273_positive_regulation_of_long-term_synaptic_potentiation	0.0338501	0.61591
BP_GO:0080135_regulation_of_cellular_response_to_stress	0.0338697	0.61591
BP_GO:0035510_DNA_dealkylation	0.0339868	0.617365
CC_GO:0005875_microtubule_associated_complex	0.0341833	0.618649
MF_GO:0140033_acetylation-dependent_protein_binding	0.0342246	0.618649
MF_GO:0070577_lysine-acetylated_histone_binding	0.0342246	0.618649
CC_GO:0035097_histone_methyltransferase_complex	0.0342397	0.618649
BP_GO:0060993_kidney_morphogenesis	0.0342899	0.618649
CC_GO:0008290_F-actin_capping_protein_complex	0.034296	0.618649
BP_GO:0051783_regulation_of_nuclear_division	0.0343178	0.618649
CC_GO:0099023_vesicle_tethering_complex	0.0344559	0.620466
BP_GO:0010968_regulation_of_microtubule_nucleation	0.034544	0.621381
BP_GO:0006695_cholesterol_biosynthetic_process	0.0346462	0.621875
BP_GO:1902653_secondary_alcohol_biosynthetic_process	0.0346462	0.621875
BP_GO:2000017_positive_regulation_of_determination_of_dorsal_identity	0.0347622	0.622629
MF_GO:0004594_pantothenate_kinase_activity	0.0347636	0.622629
BP_GO:0034401_chromatin_organization_involved_in_regulation_of_transcription	0.0348553	0.622629
BP_GO:0001841_neural_tube_formation	0.0348987	0.622629
BP_GO:1904814_regulation_of_protein_localization_to_chromosome,_telomeric_region	0.0349186	0.622629
BP_GO:0006390_mitochondrial_transcription	0.0349297	0.622629
BP_GO:0071481_cellular_response_to_X-ray	0.0349502	0.622629
BP_GO:0009299_mRNA_transcription	0.0350312	0.623405
BP_GO:0032206_positive_regulation_of_telomere_maintenance	0.0351105	0.624148
CC_GO:0000276_mitochondrial_proton-transporting_ATP_synthase_complex,_coupling_factor_F(o)	0.0351638	0.624429
CC_GO:0099056_integral_component_of_presynaptic_membrane	0.0352417	0.624488
BP_GO:0021871_forebrain_regionalization	0.0352421	0.624488
MF_GO:0005007_fibroblast_growth_factor-activated_receptor_activity	0.0354489	0.627165
MF_GO:0004518_nuclease_activity	0.0354686	0.627165
BP_GO:0006560_proline_metabolic_process	0.035565	0.628201
CC_GO:0035517_PR-DUB_complex	0.0357673	0.629553
MF_GO:0044378_non-sequence-specific_DNA_binding,_bending	0.0357678	0.629553
BP_GO:0006529_asparagine_biosynthetic_process	0.0357928	0.629553
MF_GO:0004066_asparagine_synthase_(glutamine-hydrolyzing)_activity	0.0357928	0.629553
CC_GO:0098889_intrinsic_component_of_presynaptic_membrane	0.0358699	0.629877
BP_GO:1904527_negative_regulation_of_microtubule_binding	0.0359055	0.629877
CC_GO:0001939_female_pronucleus	0.0359248	0.629877
BP_GO:0097722_sperm_motility	0.0361491	0.630498
BP_GO:0030317_flagellated_sperm_motility	0.0361491	0.630498
BP_GO:0061198_fungiform_papilla_formation	0.0361601	0.630498
BP_GO:0006754_ATP_biosynthetic_process	0.0361673	0.630498
BP_GO:0070672_response_to_interleukin-15	0.0361686	0.630498
CC_GO:0099080_supramolecular_complex	0.0361876	0.630498
MF_GO:0019200_carbohydrate_kinase_activity	0.0363482	0.631068
BP_GO:0072074_kidney_mesenchyme_development	0.036382	0.631068
BP_GO:0032483_regulation_of_Rab_protein_signal_transduction	0.0364415	0.631068
BP_GO:0051447_negative_regulation_of_meiotic_cell_cycle	0.0364549	0.631068
BP_GO:1905450_negative_regulation_of_Fc-gamma_receptor_signaling_pathway_involved_in_phagocytosis	0.0364588	0.631068
BP_GO:1900245_positive_regulation_of_MDA-5_signaling_pathway	0.0364818	0.631068
BP_GO:0009890_negative_regulation_of_biosynthetic_process	0.036508	0.631068
BP_GO:0035616_histone_H2B_conserved_C-terminal_lysine_deubiquitination	0.0365237	0.631068
BP_GO:0006119_oxidative_phosphorylation	0.0366462	0.631653
BP_GO:1901523_icosanoid_catabolic_process	0.0366667	0.631653
BP_GO:0006913_nucleocytoplasmic_transport	0.0366715	0.631653
BP_GO:0046416_D-amino_acid_metabolic_process	0.03672	0.631835
MF_GO:0008327_methyl-CpG_binding	0.0371003	0.63772
CC_GO:0080008_Cul4-RING_E3_ubiquitin_ligase_complex	0.0371645	0.638164
BP_GO:0032205_negative_regulation_of_telomere_maintenance	0.037267	0.639264
MF_GO:0010385_double-stranded_methylated_DNA_binding	0.0373985	0.640859
BP_GO:1901879_regulation_of_protein_depolymerization	0.0374496	0.641074
MF_GO:0140338_sphingomyelin_transfer_activity	0.0376167	0.64176
BP_GO:0070634_transepithelial_ammonium_transport	0.0376295	0.64176
MF_GO:0071949_FAD_binding	0.037637	0.64176
BP_GO:0006487_protein_N-linked_glycosylation	0.0376439	0.64176
BP_GO:1901659_glycosyl_compound_biosynthetic_process	0.037755	0.642995
BP_GO:0010960_magnesium_ion_homeostasis	0.0379123	0.645013
BP_GO:0009182_purine_deoxyribonucleoside_diphosphate_metabolic_process	0.0379561	0.645098
BP_GO:2000347_positive_regulation_of_hepatocyte_proliferation	0.0380234	0.645583
BP_GO:0043117_positive_regulation_of_vascular_permeability	0.0381513	0.647095
BP_GO:1901880_negative_regulation_of_protein_depolymerization	0.0382314	0.647179
BP_GO:0003413_chondrocyte_differentiation_involved_in_endochondral_bone_morphogenesis	0.0382341	0.647179
BP_GO:0035685_helper_T_cell_diapedesis	0.0383253	0.647184
MF_GO:0061630_ubiquitin_protein_ligase_activity	0.0384056	0.647184
BP_GO:0071464_cellular_response_to_hydrostatic_pressure	0.0384159	0.647184
BP_GO:0031848_protection_from_non-homologous_end_joining_at_telomere	0.0384267	0.647184
BP_GO:0003011_involuntary_skeletal_muscle_contraction	0.0384289	0.647184
CC_GO:0030892_mitotic_cohesin_complex	0.0385136	0.647955
BP_GO:0110104_mRNA_alternative_polyadenylation	0.0385701	0.64825
BP_GO:0042350_GDP-L-fucose_biosynthetic_process	0.0386899	0.648769
BP_GO:0006743_ubiquinone_metabolic_process	0.0387504	0.648769
BP_GO:1900152_negative_regulation_of_nuclear-transcribed_mRNA_catabolic_process,_deadenylation-dependent_decay	0.0387605	0.648769
BP_GO:0060212_negative_regulation_of_nuclear-transcribed_mRNA_poly(A)_tail_shortening	0.0387605	0.648769
BP_GO:0039694_viral_RNA_genome_replication	0.0387975	0.648769
BP_GO:0003417_growth_plate_cartilage_development	0.0389007	0.648769
BP_GO:0000416_positive_regulation_of_histone_H3-K36_methylation	0.038911	0.648769
MF_GO:0003730_mRNA_3'-UTR_binding	0.0389635	0.648769
BP_GO:0034183_negative_regulation_of_maintenance_of_mitotic_sister_chromatid_cohesion	0.0389908	0.648769
BP_GO:0034092_negative_regulation_of_maintenance_of_sister_chromatid_cohesion	0.0389908	0.648769
BP_GO:0021846_cell_proliferation_in_forebrain	0.0390525	0.649145
BP_GO:0045899_positive_regulation_of_RNA_polymerase_II_transcription_preinitiation_complex_assembly	0.0391572	0.650236
BP_GO:0042078_germ-line_stem_cell_division	0.0393032	0.650713
BP_GO:0098728_germline_stem_cell_asymmetric_division	0.0393032	0.650713
BP_GO:0098722_asymmetric_stem_cell_division	0.0393032	0.650713
BP_GO:0007399_nervous_system_development	0.0394564	0.6526
MF_GO:0045505_dynein_intermediate_chain_binding	0.0395397	0.65301
BP_GO:0097711_ciliary_basal_body-plasma_membrane_docking	0.0395597	0.65301
MF_GO:0106140_P-TEFb_complex_binding	0.0396925	0.654266
BP_GO:0030327_prenylated_protein_catabolic_process	0.0397231	0.654266
BP_GO:0071922_regulation_of_cohesin_loading	0.0397538	0.654266
MF_GO:0004719_protein-L-isoaspartate_(D-aspartate)_O-methyltransferase_activity	0.0398671	0.655482
BP_GO:1903852_positive_regulation_of_cristae_formation	0.0399933	0.656814
MF_GO:0004551_nucleotide_diphosphatase_activity	0.040027	0.656814
CC_GO:0030893_meiotic_cohesin_complex	0.0400687	0.656851
BP_GO:0038003_opioid_receptor_signaling_pathway	0.040227	0.657623
BP_GO:0071140_resolution_of_mitotic_recombination_intermediates	0.0402648	0.657623
BP_GO:0071139_resolution_of_recombination_intermediates	0.0402648	0.657623
BP_GO:0045721_negative_regulation_of_gluconeogenesis	0.0403034	0.657623
MF_GO:0005310_dicarboxylic_acid_transmembrane_transporter_activity	0.0403134	0.657623
MF_GO:1990459_transferrin_receptor_binding	0.0403778	0.657801
BP_GO:0009226_nucleotide-sugar_biosynthetic_process	0.0404034	0.657801
CC_GO:0016442_RISC_complex	0.0405171	0.658212
CC_GO:0031332_RNAi_effector_complex	0.0405171	0.658212
BP_GO:0002227_innate_immune_response_in_mucosa	0.0405755	0.658212
MF_GO:0047655_allyl-alcohol_dehydrogenase_activity	0.0406238	0.658212
BP_GO:0006606_protein_import_into_nucleus	0.0406265	0.658212
BP_GO:0019222_regulation_of_metabolic_process	0.0407145	0.658351
BP_GO:0060672_epithelial_cell_morphogenesis_involved_in_placental_branching	0.0407472	0.658351
BP_GO:0046548_retinal_rod_cell_development	0.0407563	0.658351
BP_GO:0010569_regulation_of_double-strand_break_repair_via_homologous_recombination	0.0407933	0.658351
CC_GO:0060170_ciliary_membrane	0.0409644	0.65958
MF_GO:0032142_single_guanine_insertion_binding	0.0409669	0.65958
BP_GO:0006566_threonine_metabolic_process	0.0411295	0.65958
BP_GO:0035308_negative_regulation_of_protein_dephosphorylation	0.0411553	0.65958
CC_GO:0033643_host_cell_part	0.0411668	0.65958
BP_GO:1902749_regulation_of_cell_cycle_G2/M_phase_transition	0.0412139	0.65958
BP_GO:0007631_feeding_behavior	0.0412822	0.65958
BP_GO:0021935_cerebellar_granule_cell_precursor_tangential_migration	0.0412929	0.65958
BP_GO:0021934_hindbrain_tangential_cell_migration	0.0412929	0.65958
MF_GO:0008425_2-polyprenyl-6-methoxy-1,4-benzoquinone_methyltransferase_activity	0.0413601	0.65958
MF_GO:0030580_quinone_cofactor_methyltransferase_activity	0.0413601	0.65958
BP_GO:0002251_organ_or_tissue_specific_immune_response	0.0413631	0.65958
BP_GO:0051321_meiotic_cell_cycle	0.0414052	0.65958
CC_GO:0071797_LUBAC_complex	0.0414653	0.65958
BP_GO:0048538_thymus_development	0.0414891	0.65958
BP_GO:0006498_N-terminal_protein_lipidation	0.0415409	0.65958
MF_GO:0001085_RNA_polymerase_II_transcription_factor_binding	0.0415433	0.65958
BP_GO:0097359_UDP-glucosylation	0.0417779	0.659979
MF_GO:0003980_UDP-glucose:glycoprotein_glucosyltransferase_activity	0.0417779	0.659979
BP_GO:1905526_regulation_of_Golgi_lumen_acidification	0.0418185	0.659979
BP_GO:0043584_nose_development	0.0418661	0.659979
BP_GO:0001889_liver_development	0.0419064	0.659979
MF_GO:0016520_growth_hormone-releasing_hormone_receptor_activity	0.0419403	0.659979
BP_GO:2001288_positive_regulation_of_caveolin-mediated_endocytosis	0.0420215	0.659979
CC_GO:0005838_proteasome_regulatory_particle	0.0420338	0.659979
MF_GO:0032408_MutSbeta_complex_binding	0.0421165	0.659979
MF_GO:0032406_MutLbeta_complex_binding	0.0421165	0.659979
CC_GO:0097362_MCM8-MCM9_complex	0.0421165	0.659979
BP_GO:0036298_recombinational_interstrand_cross-link_repair	0.0421165	0.659979
CC_GO:0042579_microbody	0.0421748	0.659979
BP_GO:0009125_nucleoside_monophosphate_catabolic_process	0.0422183	0.659979
BP_GO:1903724_positive_regulation_of_centriole_elongation	0.0422463	0.659979
MF_GO:0022858_alanine_transmembrane_transporter_activity	0.0423131	0.659979
BP_GO:0015858_nucleoside_transport	0.042338	0.659979
BP_GO:1901642_nucleoside_transmembrane_transport	0.042338	0.659979
BP_GO:0010501_RNA_secondary_structure_unwinding	0.0423609	0.659979
BP_GO:0003289_atrial_septum_primum_morphogenesis	0.042396	0.659979
BP_GO:0032785_negative_regulation_of_DNA-templated_transcription,_elongation	0.0424014	0.659979
BP_GO:0140467_integrated_stress_response_signaling	0.0425688	0.661252
BP_GO:1903232_melanosome_assembly	0.0425937	0.661252
MF_GO:0015645_fatty_acid_ligase_activity	0.0426025	0.661252
CC_GO:0005607_laminin-2_complex	0.0428387	0.664299
MF_GO:0034061_DNA_polymerase_activity	0.0428974	0.664456
BP_GO:1905799_regulation_of_intraciliary_retrograde_transport	0.0429345	0.664456
BP_GO:0031339_negative_regulation_of_vesicle_fusion	0.0429686	0.664456
CC_GO:1990761_growth_cone_lamellipodium	0.0430371	0.664898
BP_GO:0002385_mucosal_immune_response	0.0433637	0.665479
BP_GO:0016584_nucleosome_positioning	0.0434021	0.665479
BP_GO:0015961_diadenosine_polyphosphate_catabolic_process	0.0434163	0.665479
CC_GO:0005743_mitochondrial_inner_membrane	0.0434371	0.665479
CC_GO:0000109_nucleotide-excision_repair_complex	0.0434376	0.665479
BP_GO:0046459_short-chain_fatty_acid_metabolic_process	0.0436071	0.665479
CC_GO:0033646_host_intracellular_part	0.043618	0.665479
CC_GO:0106068_SUMO_ligase_complex	0.0436277	0.665479
BP_GO:0009220_pyrimidine_ribonucleotide_biosynthetic_process	0.0436759	0.665479
BP_GO:1901564_organonitrogen_compound_metabolic_process	0.0437016	0.665479
BP_GO:0072663_establishment_of_protein_localization_to_peroxisome	0.0437159	0.665479
BP_GO:0072662_protein_localization_to_peroxisome	0.0437159	0.665479
BP_GO:0006625_protein_targeting_to_peroxisome	0.0437159	0.665479
BP_GO:2000020_positive_regulation_of_male_gonad_development	0.0437302	0.665479
BP_GO:1905941_positive_regulation_of_gonad_development	0.0437302	0.665479
BP_GO:0022009_central_nervous_system_vasculogenesis	0.043766	0.665479
CC_GO:0043657_host_cell	0.0437763	0.665479
BP_GO:2001252_positive_regulation_of_chromosome_organization	0.0438177	0.665479
BP_GO:0050966_detection_of_mechanical_stimulus_involved_in_sensory_perception_of_pain	0.0438588	0.665479
BP_GO:0060766_negative_regulation_of_androgen_receptor_signaling_pathway	0.0438747	0.665479
BP_GO:0098586_cellular_response_to_virus	0.0439297	0.665596
BP_GO:1904251_regulation_of_bile_acid_metabolic_process	0.0440031	0.665596
MF_GO:0015631_tubulin_binding	0.0440062	0.665596
BP_GO:0035524_proline_transmembrane_transport	0.044093	0.665596
CC_GO:0032982_myosin_filament	0.0440982	0.665596
MF_GO:0019115_benzaldehyde_dehydrogenase_[NAD(P)+]_activity	0.0441624	0.665596
MF_GO:0018479_benzaldehyde_dehydrogenase_(NAD+)_activity	0.0441624	0.665596
BP_GO:0072131_kidney_mesenchyme_morphogenesis	0.0443392	0.666449
BP_GO:0072133_metanephric_mesenchyme_morphogenesis	0.0443392	0.666449
BP_GO:0035441_cell_migration_involved_in_vasculogenesis	0.0443392	0.666449
BP_GO:0051151_negative_regulation_of_smooth_muscle_cell_differentiation	0.0444637	0.667278
BP_GO:0002857_positive_regulation_of_natural_killer_cell_mediated_immune_response_to_tumor_cell	0.0444934	0.667278
BP_GO:0045743_positive_regulation_of_fibroblast_growth_factor_receptor_signaling_pathway	0.0445146	0.667278
BP_GO:0033314_mitotic_DNA_replication_checkpoint	0.0446342	0.668023
BP_GO:1900408_negative_regulation_of_cellular_response_to_oxidative_stress	0.044664	0.668023
BP_GO:0060324_face_development	0.0446847	0.668023
BP_GO:0035194_post-transcriptional_gene_silencing_by_RNA	0.0448282	0.669566
BP_GO:0060969_negative_regulation_of_gene_silencing	0.0449738	0.670927
BP_GO:0060940_epithelial_to_mesenchymal_transition_involved_in_cardiac_fibroblast_development	0.045	0.670927
BP_GO:0042351_'de_novo'_GDP-L-fucose_biosynthetic_process	0.0450702	0.671372
BP_GO:0001964_startle_response	0.0452179	0.67297
CC_GO:0005760_gamma_DNA_polymerase_complex	0.0453229	0.67363
MF_GO:0042162_telomeric_DNA_binding	0.0453432	0.67363
BP_GO:0032364_oxygen_homeostasis	0.0454321	0.674246
MF_GO:0035252_UDP-xylosyltransferase_activity	0.0455063	0.674246
MF_GO:0042285_xylosyltransferase_activity	0.0455063	0.674246
BP_GO:0007281_germ_cell_development	0.0456838	0.676275
BP_GO:1900825_regulation_of_membrane_depolarization_during_cardiac_muscle_cell_action_potential	0.0457363	0.67645
MF_GO:0016746_transferase_activity,_transferring_acyl_groups	0.0458584	0.676634
BP_GO:0016557_peroxisome_membrane_biogenesis	0.0459439	0.676634
MF_GO:0017022_myosin_binding	0.0459562	0.676634
BP_GO:0009152_purine_ribonucleotide_biosynthetic_process	0.0459795	0.676634
MF_GO:0033142_progesterone_receptor_binding	0.0459835	0.676634
BP_GO:0007638_mechanosensory_behavior	0.0460023	0.676634
BP_GO:0043174_nucleoside_salvage	0.0460334	0.676634
BP_GO:0002855_regulation_of_natural_killer_cell_mediated_immune_response_to_tumor_cell	0.0461279	0.677424
BP_GO:0035814_negative_regulation_of_renal_sodium_excretion	0.0462117	0.678057
BP_GO:1903019_negative_regulation_of_glycoprotein_metabolic_process	0.0462997	0.678439
MF_GO:0046997_oxidoreductase_activity,_acting_on_the_CH-NH_group_of_donors,_flavin_as_acceptor	0.0463423	0.678439
BP_GO:0034472_snRNA_3'-end_processing	0.0463697	0.678439
BP_GO:0150031_regulation_of_protein_localization_to_lysosome	0.0464008	0.678439
BP_GO:0061015_snRNA_import_into_nucleus	0.0465132	0.679335
BP_GO:0072675_osteoclast_fusion	0.0465438	0.679335
MF_GO:0034046_poly(G)_binding	0.0466532	0.680335
BP_GO:0006195_purine_nucleotide_catabolic_process	0.0467486	0.68089
MF_GO:0070569_uridylyltransferase_activity	0.0467731	0.68089
BP_GO:0006082_organic_acid_metabolic_process	0.0468652	0.681634
MF_GO:0004307_ethanolaminephosphotransferase_activity	0.0469712	0.68258
BP_GO:0035509_negative_regulation_of_myosin-light-chain-phosphatase_activity	0.0470521	0.683158
MF_GO:0016421_CoA_carboxylase_activity	0.0470938	0.683168
MF_GO:0003941_L-serine_ammonia-lyase_activity	0.0471523	0.683421
BP_GO:0009446_putrescine_biosynthetic_process	0.0472961	0.684888
BP_GO:0009063_cellular_amino_acid_catabolic_process	0.0473455	0.684888
CC_GO:0032991_protein-containing_complex	0.047377	0.684888
BP_GO:0006406_mRNA_export_from_nucleus	0.0476945	0.688742
BP_GO:1904851_positive_regulation_of_establishment_of_protein_localization_to_telomere	0.0477308	0.688742
BP_GO:0032515_negative_regulation_of_phosphoprotein_phosphatase_activity	0.0477678	0.688742
BP_GO:0051292_nuclear_pore_complex_assembly	0.0480628	0.692396
CC_GO:0000307_cyclin-dependent_protein_kinase_holoenzyme_complex	0.0481649	0.693171
BP_GO:0042789_mRNA_transcription_by_RNA_polymerase_II	0.0483456	0.693171
BP_GO:0050779_RNA_destabilization	0.0484226	0.693171
BP_GO:0035020_regulation_of_Rac_protein_signal_transduction	0.0485058	0.693171
BP_GO:0070934_CRD-mediated_mRNA_stabilization	0.0485459	0.693171
MF_GO:0017099_very-long-chain-acyl-CoA_dehydrogenase_activity	0.0485768	0.693171
BP_GO:0048535_lymph_node_development	0.0485833	0.693171
BP_GO:0031114_regulation_of_microtubule_depolymerization	0.0486628	0.693171
BP_GO:0032643_regulation_of_connective_tissue_growth_factor_production	0.0487204	0.693171
MF_GO:0106130_purine_phosphoribosyltransferase_activity	0.0487208	0.693171
MF_GO:0016749_N-succinyltransferase_activity	0.048808	0.693171
MF_GO:0003870_5-aminolevulinate_synthase_activity	0.048808	0.693171
BP_GO:0016126_sterol_biosynthetic_process	0.0488146	0.693171
BP_GO:0034244_negative_regulation_of_transcription_elongation_from_RNA_polymerase_II_promoter	0.0488262	0.693171
BP_GO:1905553_regulation_of_blood_vessel_branching	0.0488349	0.693171
MF_GO:0016717_oxidoreductase_activity,_acting_on_paired_donors,_with_oxidation_of_a_pair_of_donors_resulting_in_the_reduction_of_molecular_oxygen_to_two_molecules_of_water	0.0488545	0.693171
BP_GO:0019478_D-amino_acid_catabolic_process	0.0488665	0.693171
MF_GO:0003884_D-amino-acid_oxidase_activity	0.0488665	0.693171
BP_GO:1990575_mitochondrial_L-ornithine_transmembrane_transport	0.0490127	0.694337
BP_GO:0034622_cellular_protein-containing_complex_assembly	0.0490321	0.694337
BP_GO:0043244_regulation_of_protein-containing_complex_disassembly	0.0490779	0.694394
BP_GO:0060261_positive_regulation_of_transcription_initiation_from_RNA_polymerase_II_promoter	0.0492332	0.695999
BP_GO:0006014_D-ribose_metabolic_process	0.0493619	0.696701
BP_GO:0042754_negative_regulation_of_circadian_rhythm	0.0493666	0.696701
CC_GO:0043259_laminin-10_complex	0.0496116	0.699566
BP_GO:0033169_histone_H3-K9_demethylation	0.0496813	0.699583
BP_GO:0030011_maintenance_of_cell_polarity	0.0496969	0.699583
BP_GO:0070572_positive_regulation_of_neuron_projection_regeneration	0.0497787	0.699611
BP_GO:0051573_negative_regulation_of_histone_H3-K9_methylation	0.0497895	0.699611
BP_GO:1902730_positive_regulation_of_proteoglycan_biosynthetic_process	0.0498251	0.699611
BP_GO:0045934_negative_regulation_of_nucleobase-containing_compound_metabolic_process	0.0498861	0.699878
BP_GO:0060398_regulation_of_growth_hormone_receptor_signaling_pathway	0.0499677	0.700431
BP_GO:0030997_regulation_of_centriole-centriole_cohesion	0.0501759	0.702758
BP_GO:1901052_sarcosine_metabolic_process	0.0503389	0.704447
CC_GO:0000407_phagophore_assembly_site	0.0504353	0.704447
BP_GO:0010927_cellular_component_assembly_involved_in_morphogenesis	0.0505261	0.704447
BP_GO:0097340_inhibition_of_cysteine-type_endopeptidase_activity	0.0505604	0.704447
BP_GO:0097341_zymogen_inhibition	0.0505604	0.704447
BP_GO:0006241_CTP_biosynthetic_process	0.0505861	0.704447
BP_GO:0042538_hyperosmotic_salinity_response	0.0506126	0.704447
BP_GO:0050747_positive_regulation_of_lipoprotein_metabolic_process	0.05065	0.704447
CC_GO:0034464_BBSome	0.0506775	0.704447
BP_GO:0072393_microtubule_anchoring_at_microtubule_organizing_center	0.0508121	0.705729
CC_GO:0033647_host_intracellular_organelle	0.0510625	0.707042
CC_GO:0033648_host_intracellular_membrane-bounded_organelle	0.0510625	0.707042
CC_GO:0042025_host_cell_nucleus	0.0510625	0.707042
BP_GO:0016572_histone_phosphorylation	0.0510929	0.707042
BP_GO:0030516_regulation_of_axon_extension	0.0511192	0.707042
BP_GO:0072061_inner_medullary_collecting_duct_development	0.0511913	0.707452
BP_GO:2001224_positive_regulation_of_neuron_migration	0.0512906	0.708236
BP_GO:0035773_insulin_secretion_involved_in_cellular_response_to_glucose_stimulus	0.0513847	0.708946
BP_GO:0015804_neutral_amino_acid_transport	0.0514492	0.709249
BP_GO:0017182_peptidyl-diphthamide_metabolic_process	0.0516186	0.710406
BP_GO:0017183_peptidyl-diphthamide_biosynthetic_process_from_peptidyl-histidine	0.0516186	0.710406
MF_GO:0015616_DNA_translocase_activity	0.0516795	0.710657
BP_GO:0070922_small_RNA_loading_onto_RISC	0.0518207	0.711786
BP_GO:0045931_positive_regulation_of_mitotic_cell_cycle	0.0518471	0.711786
MF_GO:0004457_lactate_dehydrogenase_activity	0.0519512	0.712437
BP_GO:2000042_negative_regulation_of_double-strand_break_repair_via_homologous_recombination	0.0519875	0.712437
BP_GO:0043436_oxoacid_metabolic_process	0.052023	0.712437
BP_GO:0021955_central_nervous_system_neuron_axonogenesis	0.0520695	0.712487
BP_GO:0045046_protein_import_into_peroxisome_membrane	0.0522155	0.712758
CC_GO:0035869_ciliary_transition_zone	0.0522503	0.712758
MF_GO:0019239_deaminase_activity	0.0523018	0.712758
BP_GO:0006287_base-excision_repair,_gap-filling	0.0523188	0.712758
BP_GO:1904798_positive_regulation_of_core_promoter_binding	0.0523301	0.712758
MF_GO:0097243_flavonoid_binding	0.0523463	0.712758
BP_GO:0075733_intracellular_transport_of_virus	0.0524215	0.713198
CC_GO:0071986_Ragulator_complex	0.0524666	0.713229
BP_GO:0010728_regulation_of_hydrogen_peroxide_biosynthetic_process	0.0525609	0.713462
BP_GO:0098910_regulation_of_atrial_cardiac_muscle_cell_action_potential	0.0525695	0.713462
BP_GO:0006403_RNA_localization	0.0527089	0.714316
MF_GO:0015220_choline_transmembrane_transporter_activity	0.0527252	0.714316
BP_GO:0031570_DNA_integrity_checkpoint	0.0527964	0.714316
BP_GO:0033483_gas_homeostasis	0.0528042	0.714316
BP_GO:0009064_glutamine_family_amino_acid_metabolic_process	0.052939	0.714962
BP_GO:0090305_nucleic_acid_phosphodiester_bond_hydrolysis	0.052971	0.714962
MF_GO:0140098_catalytic_activity,_acting_on_RNA	0.0529808	0.714962
CC_GO:0030991_intraciliary_transport_particle_A	0.053093	0.715896
MF_GO:0035035_histone_acetyltransferase_binding	0.0533857	0.719032
BP_GO:0051254_positive_regulation_of_RNA_metabolic_process	0.0534191	0.719032
MF_GO:0070273_phosphatidylinositol-4-phosphate_binding	0.0534659	0.719032
MF_GO:0003691_double-stranded_telomeric_DNA_binding	0.0535097	0.719032
BP_GO:0016476_regulation_of_embryonic_cell_shape	0.0535463	0.719032
CC_GO:0031965_nuclear_membrane	0.0535849	0.719032
BP_GO:0043489_RNA_stabilization	0.0536664	0.719053
BP_GO:0006949_syncytium_formation	0.0536729	0.719053
CC_GO:1990071_TRAPPII_protein_complex	0.0537377	0.719341
BP_GO:0016321_female_meiosis_chromosome_segregation	0.0538869	0.720759
MF_GO:0004532_exoribonuclease_activity	0.0542757	0.72423
BP_GO:0072522_purine-containing_compound_biosynthetic_process	0.0542839	0.72423
BP_GO:0006409_tRNA_export_from_nucleus	0.0543212	0.72423
BP_GO:0006753_nucleoside_phosphate_metabolic_process	0.0543433	0.72423
MF_GO:0033743_peptide-methionine_(R)-S-oxide_reductase_activity	0.0543907	0.72423
BP_GO:0010795_regulation_of_ubiquinone_biosynthetic_process	0.0544084	0.72423
MF_GO:0043560_insulin_receptor_substrate_binding	0.0544934	0.72423
CC_GO:0072357_PTW/PP1_phosphatase_complex	0.0545501	0.72423
BP_GO:1904888_cranial_skeletal_system_development	0.054584	0.72423
BP_GO:0033762_response_to_glucagon	0.0546622	0.72423
BP_GO:0061842_microtubule_organizing_center_localization	0.0547338	0.72423
BP_GO:1901616_organic_hydroxy_compound_catabolic_process	0.0548291	0.72423
BP_GO:0070203_regulation_of_establishment_of_protein_localization_to_telomere	0.0548575	0.72423
BP_GO:0051123_RNA_polymerase_II_preinitiation_complex_assembly	0.0548946	0.72423
BP_GO:0016444_somatic_cell_DNA_recombination	0.0549081	0.72423
BP_GO:0002562_somatic_diversification_of_immune_receptors_via_germline_recombination_within_a_single_locus	0.0549081	0.72423
MF_GO:0045503_dynein_light_chain_binding	0.0550011	0.72423
BP_GO:0045187_regulation_of_circadian_sleep/wake_cycle,_sleep	0.055023	0.72423
MF_GO:0001103_RNA_polymerase_II_repressing_transcription_factor_binding	0.0550349	0.72423
MF_GO:0043130_ubiquitin_binding	0.0550664	0.72423
BP_GO:0044843_cell_cycle_G1/S_phase_transition	0.0550903	0.72423
CC_GO:0030015_CCR4-NOT_core_complex	0.055104	0.72423
BP_GO:0038116_chemokine_(C-C_motif)_ligand_21_signaling_pathway	0.0552132	0.725093
BP_GO:0010182_sugar_mediated_signaling_pathway	0.0554321	0.725651
BP_GO:0009757_hexose_mediated_signaling	0.0554321	0.725651
BP_GO:0010255_glucose_mediated_signaling_pathway	0.0554321	0.725651
BP_GO:0000423_mitophagy	0.0554424	0.725651
BP_GO:1901070_guanosine-containing_compound_biosynthetic_process	0.0555296	0.725651
MF_GO:0015002_heme-copper_terminal_oxidase_activity	0.0556046	0.725651
MF_GO:0004129_cytochrome-c_oxidase_activity	0.0556046	0.725651
MF_GO:0016676_oxidoreductase_activity,_acting_on_a_heme_group_of_donors,_oxygen_as_acceptor	0.0556046	0.725651
BP_GO:0051661_maintenance_of_centrosome_location	0.0556505	0.725681
BP_GO:0035425_autocrine_signaling	0.0558134	0.725984
MF_GO:0004085_butyryl-CoA_dehydrogenase_activity	0.0558208	0.725984
BP_GO:0046726_positive_regulation_by_virus_of_viral_protein_levels_in_host_cell	0.0558401	0.725984
BP_GO:0032954_regulation_of_cytokinetic_process	0.0558483	0.725984
BP_GO:1904357_negative_regulation_of_telomere_maintenance_via_telomere_lengthening	0.0560248	0.727307
BP_GO:0090618_DNA_clamp_unloading	0.0561023	0.727307
MF_GO:0061860_DNA_clamp_unloader_activity	0.0561023	0.727307
BP_GO:0045954_positive_regulation_of_natural_killer_cell_mediated_cytotoxicity	0.056131	0.727307
MF_GO:0140296_general_transcription_initiation_factor_binding	0.0561686	0.727307
BP_GO:1905063_regulation_of_vascular_associated_smooth_muscle_cell_differentiation	0.0562938	0.728361
BP_GO:0033687_osteoblast_proliferation	0.0563556	0.728594
BP_GO:0044208_'de_novo'_AMP_biosynthetic_process	0.0565845	0.729113
BP_GO:1900104_regulation_of_hyaluranon_cable_assembly	0.05663	0.729113
BP_GO:1900106_positive_regulation_of_hyaluranon_cable_assembly	0.05663	0.729113
MF_GO:1905030_voltage-gated_ion_channel_activity_involved_in_regulation_of_postsynaptic_membrane_potential	0.056636	0.729113
MF_GO:0051019_mitogen-activated_protein_kinase_binding	0.0566418	0.729113
BP_GO:0044340_canonical_Wnt_signaling_pathway_involved_in_regulation_of_cell_proliferation	0.0566587	0.729113
BP_GO:0046785_microtubule_polymerization	0.0570514	0.733145
MF_GO:0030275_LRR_domain_binding	0.0570799	0.733145
BP_GO:0006997_nucleus_organization	0.0571563	0.733145
BP_GO:0046835_carbohydrate_phosphorylation	0.0572768	0.733145
BP_GO:0032307_negative_regulation_of_prostaglandin_secretion	0.0573305	0.733145
BP_GO:0043570_maintenance_of_DNA_repeat_elements	0.0573552	0.733145
BP_GO:0061847_response_to_cholecystokinin	0.0573621	0.733145
BP_GO:0044091_membrane_biogenesis	0.057371	0.733145
BP_GO:0060965_negative_regulation_of_gene_silencing_by_miRNA	0.0574417	0.733145
BP_GO:0043010_camera-type_eye_development	0.0575408	0.733145
BP_GO:0071500_cellular_response_to_nitrosative_stress	0.0575851	0.733145
CC_GO:0035770_ribonucleoprotein_granule	0.0576166	0.733145
BP_GO:0099180_zinc_ion_import_into_synaptic_vesicle	0.0576475	0.733145
BP_GO:0062111_zinc_ion_import_into_organelle	0.0576475	0.733145
BP_GO:0000019_regulation_of_mitotic_recombination	0.0576698	0.733145
BP_GO:2000574_regulation_of_microtubule_motor_activity	0.0576937	0.733145
BP_GO:0009051_pentose-phosphate_shunt,_oxidative_branch	0.0577339	0.733145
MF_GO:0070412_R-SMAD_binding	0.057765	0.733145
CC_GO:0000444_MIS12/MIND_type_complex	0.0578234	0.733296
MF_GO:0004335_galactokinase_activity	0.0579336	0.733296
BP_GO:0000075_cell_cycle_checkpoint	0.0579695	0.733296
BP_GO:0060575_intestinal_epithelial_cell_differentiation	0.0580026	0.733296
MF_GO:0015932_nucleobase-containing_compound_transmembrane_transporter_activity	0.0580107	0.733296
BP_GO:0042776_mitochondrial_ATP_synthesis_coupled_proton_transport	0.0580414	0.733296
BP_GO:0097549_chromatin_organization_involved_in_negative_regulation_of_transcription	0.0582095	0.733563
BP_GO:0031056_regulation_of_histone_modification	0.058241	0.733563
BP_GO:0032264_IMP_salvage	0.0583081	0.733563
BP_GO:0019752_carboxylic_acid_metabolic_process	0.0583195	0.733563
BP_GO:0051642_centrosome_localization	0.0583652	0.733563
BP_GO:0044783_G1_DNA_damage_checkpoint	0.0584466	0.733563
BP_GO:0017038_protein_import	0.0585688	0.733563
BP_GO:0021778_oligodendrocyte_cell_fate_specification	0.0585727	0.733563
BP_GO:0021780_glial_cell_fate_specification	0.0585727	0.733563
BP_GO:0045935_positive_regulation_of_nucleobase-containing_compound_metabolic_process	0.0585909	0.733563
BP_GO:0015937_coenzyme_A_biosynthetic_process	0.058618	0.733563
CC_GO:0035060_brahma_complex	0.0586337	0.733563
BP_GO:0043247_telomere_maintenance_in_response_to_DNA_damage	0.0586364	0.733563
BP_GO:0006999_nuclear_pore_organization	0.0587187	0.733563
BP_GO:0046341_CDP-diacylglycerol_metabolic_process	0.0587238	0.733563
BP_GO:0006543_glutamine_catabolic_process	0.0588553	0.734294
MF_GO:0015925_galactosidase_activity	0.0588939	0.734294
BP_GO:0015871_choline_transport	0.0589148	0.734294
MF_GO:0051959_dynein_light_intermediate_chain_binding	0.0590202	0.735058
BP_GO:0010525_regulation_of_transposition,_RNA-mediated	0.0592533	0.735714
BP_GO:0010526_negative_regulation_of_transposition,_RNA-mediated	0.0592533	0.735714
CC_GO:1990429_peroxisomal_importomer_complex	0.0593706	0.735714
CC_GO:1990415_Pex17p-Pex14p_docking_complex	0.0593706	0.735714
BP_GO:2001015_negative_regulation_of_skeletal_muscle_cell_differentiation	0.0593826	0.735714
BP_GO:0032526_response_to_retinoic_acid	0.0594739	0.735714
BP_GO:0048149_behavioral_response_to_ethanol	0.0595568	0.735714
BP_GO:1902811_positive_regulation_of_skeletal_muscle_fiber_differentiation	0.0596059	0.735714
CC_GO:0036379_myofilament	0.0596114	0.735714
MF_GO:0044715_8-oxo-dGDP_phosphatase_activity	0.0597135	0.735714
MF_GO:0044716_8-oxo-GDP_phosphatase_activity	0.0597135	0.735714
BP_GO:0090503_RNA_phosphodiester_bond_hydrolysis,_exonucleolytic	0.059831	0.735714
MF_GO:0004064_arylesterase_activity	0.0598533	0.735714
MF_GO:0047710_bis(5'-adenosyl)-triphosphatase_activity	0.059859	0.735714
BP_GO:0051684_maintenance_of_Golgi_location	0.0598654	0.735714
BP_GO:0060164_regulation_of_timing_of_neuron_differentiation	0.059889	0.735714
BP_GO:0051571_positive_regulation_of_histone_H3-K4_methylation	0.0599766	0.735714
BP_GO:0031122_cytoplasmic_microtubule_organization	0.0600205	0.735714
CC_GO:0097542_ciliary_tip	0.0600239	0.735714
BP_GO:0046349_amino_sugar_biosynthetic_process	0.0600749	0.735714
MF_GO:0003883_CTP_synthase_activity	0.0601829	0.735714
BP_GO:0044210_'de_novo'_CTP_biosynthetic_process	0.0601829	0.735714
BP_GO:0000394_RNA_splicing,_via_endonucleolytic_cleavage_and_ligation	0.0603293	0.735714
BP_GO:0009259_ribonucleotide_metabolic_process	0.0604021	0.735714
BP_GO:0015891_siderophore_transport	0.0604102	0.735714
MF_GO:0015180_L-alanine_transmembrane_transporter_activity	0.0604609	0.735714
MF_GO:0043533_inositol_1,3,4,5_tetrakisphosphate_binding	0.0605206	0.735714
MF_GO:0003681_bent_DNA_binding	0.0605403	0.735714
CC_GO:0070937_CRD-mediated_mRNA_stability_complex	0.0605661	0.735714
BP_GO:0036500_ATF6-mediated_unfolded_protein_response	0.0605825	0.735714
BP_GO:0098961_dendritic_transport_of_ribonucleoprotein_complex	0.0606007	0.735714
BP_GO:0098963_dendritic_transport_of_messenger_ribonucleoprotein_complex	0.0606007	0.735714
BP_GO:0090156_cellular_sphingolipid_homeostasis	0.0606025	0.735714
BP_GO:0016233_telomere_capping	0.0606903	0.735714
BP_GO:0006183_GTP_biosynthetic_process	0.0607106	0.735714
BP_GO:0019637_organophosphate_metabolic_process	0.0607681	0.735714
BP_GO:0010971_positive_regulation_of_G2/M_transition_of_mitotic_cell_cycle	0.060827	0.735714
MF_GO:0046332_SMAD_binding	0.060837	0.735714
BP_GO:0036499_PERK-mediated_unfolded_protein_response	0.0608399	0.735714
MF_GO:0019237_centromeric_DNA_binding	0.0609128	0.735714
MF_GO:0001069_regulatory_region_RNA_binding	0.0609313	0.735714
MF_GO:0032422_purine-rich_negative_regulatory_element_binding	0.0609358	0.735714
BP_GO:0010389_regulation_of_G2/M_transition_of_mitotic_cell_cycle	0.0609742	0.735714
BP_GO:0075732_viral_penetration_into_host_nucleus	0.0610703	0.736339
BP_GO:0016043_cellular_component_organization	0.0611258	0.73635
BP_GO:0035973_aggrephagy	0.0611596	0.73635
BP_GO:0006624_vacuolar_protein_processing	0.0614875	0.739762
MF_GO:0031750_D3_dopamine_receptor_binding	0.0616351	0.741002
BP_GO:1903861_positive_regulation_of_dendrite_extension	0.061885	0.743009
MF_GO:0019207_kinase_regulator_activity	0.0619536	0.743009
BP_GO:2000973_regulation_of_pro-B_cell_differentiation	0.0619923	0.743009
CC_GO:0034680_integrin_alpha10-beta1_complex	0.0620297	0.743009
BP_GO:0051031_tRNA_transport	0.062079	0.743009
BP_GO:0031123_RNA_3'-end_processing	0.0621234	0.743009
BP_GO:0032261_purine_nucleotide_salvage	0.0621621	0.743009
MF_GO:0004527_exonuclease_activity	0.0622086	0.743009
BP_GO:0090181_regulation_of_cholesterol_metabolic_process	0.0622442	0.743009
BP_GO:0034498_early_endosome_to_Golgi_transport	0.0622729	0.743009
BP_GO:0003250_regulation_of_cell_proliferation_involved_in_heart_valve_morphogenesis	0.0622953	0.743009
BP_GO:0031124_mRNA_3'-end_processing	0.062433	0.743009
BP_GO:0045945_positive_regulation_of_transcription_by_RNA_polymerase_III	0.0624372	0.743009
MF_GO:0061628_H3K27me3_modified_histone_binding	0.0625868	0.743009
BP_GO:1905868_regulation_of_3'-UTR-mediated_mRNA_stabilization	0.062608	0.743009
CC_GO:0044326_dendritic_spine_neck	0.0626475	0.743009
BP_GO:0032510_endosome_to_lysosome_transport_via_multivesicular_body_sorting_pathway	0.0626573	0.743009
CC_GO:0071942_XPC_complex	0.0627451	0.743009
BP_GO:0070646_protein_modification_by_small_protein_removal	0.062765	0.743009
BP_GO:0046131_pyrimidine_ribonucleoside_metabolic_process	0.0628187	0.743009
BP_GO:0046133_pyrimidine_ribonucleoside_catabolic_process	0.0628187	0.743009
BP_GO:2000369_regulation_of_clathrin-dependent_endocytosis	0.0628557	0.743009
BP_GO:0032507_maintenance_of_protein_location_in_cell	0.0628629	0.743009
MF_GO:0004360_glutamine-fructose-6-phosphate_transaminase_(isomerizing)_activity	0.0628889	0.743009
MF_GO:1901567_fatty_acid_derivative_binding	0.0629541	0.743009
CC_GO:0005642_annulate_lamellae	0.062963	0.743009
BP_GO:0009150_purine_ribonucleotide_metabolic_process	0.0630568	0.743588
MF_GO:0019903_protein_phosphatase_binding	0.0631259	0.743875
BP_GO:1901998_toxin_transport	0.0632644	0.744486
MF_GO:0008429_phosphatidylethanolamine_binding	0.0632673	0.744486
BP_GO:0000050_urea_cycle	0.0634194	0.744697
BP_GO:0071941_nitrogen_cycle_metabolic_process	0.0634194	0.744697
BP_GO:0019627_urea_metabolic_process	0.0634194	0.744697
BP_GO:2000630_positive_regulation_of_miRNA_metabolic_process	0.0635239	0.745398
BP_GO:0006544_glycine_metabolic_process	0.0636573	0.746437
BP_GO:0070827_chromatin_maintenance	0.0638656	0.746746
BP_GO:0016094_polyprenol_biosynthetic_process	0.0638731	0.746746
BP_GO:0045665_negative_regulation_of_neuron_differentiation	0.0639388	0.746746
MF_GO:0000062_fatty-acyl-CoA_binding	0.0639627	0.746746
BP_GO:0044271_cellular_nitrogen_compound_biosynthetic_process	0.0639996	0.746746
BP_GO:0030002_cellular_anion_homeostasis	0.0640194	0.746746
MF_GO:0008109_N-acetyllactosaminide_beta-1,6-N-acetylglucosaminyltransferase_activity	0.0640382	0.746746
MF_GO:0016907_G_protein-coupled_acetylcholine_receptor_activity	0.0641142	0.746746
BP_GO:1902806_regulation_of_cell_cycle_G1/S_phase_transition	0.0641178	0.746746
BP_GO:0051603_proteolysis_involved_in_cellular_protein_catabolic_process	0.0641325	0.746746
CC_GO:0097268_cytoophidium	0.0641819	0.746799
BP_GO:0045898_regulation_of_RNA_polymerase_II_transcription_preinitiation_complex_assembly	0.0642783	0.747398
CC_GO:0070691_P-TEFb_complex	0.0644571	0.748555
BP_GO:0015780_nucleotide-sugar_transmembrane_transport	0.0644677	0.748555
MF_GO:0003714_transcription_corepressor_activity	0.0645537	0.74903
BP_GO:0060023_soft_palate_development	0.0649013	0.751564
BP_GO:1903018_regulation_of_glycoprotein_metabolic_process	0.0649247	0.751564
BP_GO:0051383_kinetochore_organization	0.0649356	0.751564
MF_GO:0045027_DNA_end_binding	0.0649954	0.751564
MF_GO:0004985_opioid_receptor_activity	0.0650042	0.751564
CC_GO:0031461_cullin-RING_ubiquitin_ligase_complex	0.0651242	0.751564
BP_GO:0060122_inner_ear_receptor_cell_stereocilium_organization	0.0651649	0.751564
BP_GO:0015986_ATP_synthesis_coupled_proton_transport	0.0651786	0.751564
BP_GO:0015985_energy_coupled_proton_transport,_down_electrochemical_gradient	0.0651786	0.751564
BP_GO:0051169_nuclear_transport	0.065399	0.752306
MF_GO:0016303_1-phosphatidylinositol-3-kinase_activity	0.0654428	0.752306
BP_GO:0000082_G1/S_transition_of_mitotic_cell_cycle	0.0654685	0.752306
MF_GO:0016503_pheromone_receptor_activity	0.0654851	0.752306
BP_GO:0034249_negative_regulation_of_cellular_amide_metabolic_process	0.0655941	0.752306
MF_GO:0019787_ubiquitin-like_protein_transferase_activity	0.0656335	0.752306
MF_GO:0032405_MutLalpha_complex_binding	0.0656644	0.752306
MF_GO:0071796_K6-linked_polyubiquitin_modification-dependent_protein_binding	0.0656714	0.752306
CC_GO:0044307_dendritic_branch	0.0657661	0.752306
CC_GO:0070822_Sin3-type_complex	0.0658651	0.752306
BP_GO:0061136_regulation_of_proteasomal_protein_catabolic_process	0.0658661	0.752306
BP_GO:0009117_nucleotide_metabolic_process	0.0658705	0.752306
BP_GO:0060066_oviduct_development	0.0659427	0.752306
MF_GO:0002151_G-quadruplex_RNA_binding	0.0659737	0.752306
BP_GO:2000819_regulation_of_nucleotide-excision_repair	0.0659787	0.752306
BP_GO:0015808_L-alanine_transport	0.0659798	0.752306
BP_GO:0051150_regulation_of_smooth_muscle_cell_differentiation	0.0660116	0.752306
BP_GO:0043631_RNA_polyadenylation	0.0661598	0.75244
BP_GO:0006045_N-acetylglucosamine_biosynthetic_process	0.0662487	0.75244
BP_GO:1901073_glucosamine-containing_compound_biosynthetic_process	0.0662487	0.75244
BP_GO:0033599_regulation_of_mammary_gland_epithelial_cell_proliferation	0.0663157	0.75244
CC_GO:0016589_NURF_complex	0.0663924	0.75244
BP_GO:0035279_mRNA_cleavage_involved_in_gene_silencing_by_miRNA	0.0663969	0.75244
BP_GO:0098795_mRNA_cleavage_involved_in_gene_silencing	0.0663969	0.75244
CC_GO:0019908_nuclear_cyclin-dependent_protein_kinase_holoenzyme_complex	0.0664119	0.75244
MF_GO:0004089_carbonate_dehydratase_activity	0.0664303	0.75244
BP_GO:1903463_regulation_of_mitotic_cell_cycle_DNA_replication	0.0666123	0.752527
MF_GO:0004794_L-threonine_ammonia-lyase_activity	0.0666577	0.752527
CC_GO:0034274_Atg12-Atg5-Atg16_complex	0.066663	0.752527
BP_GO:0045724_positive_regulation_of_cilium_assembly	0.0667469	0.752527
BP_GO:0032413_negative_regulation_of_ion_transmembrane_transporter_activity	0.0667671	0.752527
BP_GO:0006164_purine_nucleotide_biosynthetic_process	0.0667847	0.752527
MF_GO:0016887_ATPase_activity	0.0668734	0.752527
MF_GO:0008009_chemokine_activity	0.0668937	0.752527
BP_GO:0000077_DNA_damage_checkpoint	0.0669266	0.752527
MF_GO:0004687_myosin_light_chain_kinase_activity	0.0669471	0.752527
BP_GO:0033564_anterior/posterior_axon_guidance	0.0669566	0.752527
CC_GO:0005594_collagen_type_IX_trimer	0.0669808	0.752527
BP_GO:0044458_motile_cilium_assembly	0.067199	0.75447
BP_GO:0051172_negative_regulation_of_nitrogen_compound_metabolic_process	0.0674085	0.756156
MF_GO:0008384_IkappaB_kinase_activity	0.0674401	0.756156
BP_GO:0009119_ribonucleoside_metabolic_process	0.0676203	0.757666
BP_GO:0046689_response_to_mercury_ion	0.0679198	0.76051
BP_GO:0060287_epithelial_cilium_movement_involved_in_determination_of_left/right_asymmetry	0.0680314	0.760766
BP_GO:0038163_thrombopoietin-mediated_signaling_pathway	0.0680489	0.760766
BP_GO:0006767_water-soluble_vitamin_metabolic_process	0.0681101	0.760766
MF_GO:0004467_long-chain_fatty_acid-CoA_ligase_activity	0.0681656	0.760766
BP_GO:0032259_methylation	0.0681847	0.760766
CC_GO:0005881_cytoplasmic_microtubule	0.0682904	0.760766
BP_GO:0016237_lysosomal_microautophagy	0.0683364	0.760766
BP_GO:0034727_piecemeal_microautophagy_of_the_nucleus	0.0683364	0.760766
BP_GO:0140374_antiviral_innate_immune_response	0.0683542	0.760766
BP_GO:2000045_regulation_of_G1/S_transition_of_mitotic_cell_cycle	0.0684292	0.761009
BP_GO:0051176_positive_regulation_of_sulfur_metabolic_process	0.0685071	0.761009
BP_GO:2000780_negative_regulation_of_double-strand_break_repair	0.0685388	0.761009
BP_GO:0021902_commitment_of_neuronal_cell_to_specific_neuron_type_in_forebrain	0.0686489	0.761009
BP_GO:0021877_forebrain_neuron_fate_commitment	0.0686489	0.761009
BP_GO:0009950_dorsal/ventral_axis_specification	0.0686505	0.761009
BP_GO:2000142_regulation_of_DNA-templated_transcription,_initiation	0.0687698	0.761825
BP_GO:0035585_calcium-mediated_signaling_using_extracellular_calcium_source	0.0691294	0.76497
BP_GO:0032212_positive_regulation_of_telomere_maintenance_via_telomerase	0.0691456	0.76497
CC_GO:0032279_asymmetric_synapse	0.0693028	0.765337
BP_GO:0090237_regulation_of_arachidonic_acid_secretion	0.0693042	0.765337
BP_GO:1900181_negative_regulation_of_protein_localization_to_nucleus	0.0693168	0.765337
BP_GO:0018193_peptidyl-amino_acid_modification	0.0694628	0.76644
MF_GO:0051575_5'-deoxyribose-5-phosphate_lyase_activity	0.0697364	0.768022
BP_GO:0006379_mRNA_cleavage	0.0697401	0.768022
BP_GO:1904354_negative_regulation_of_telomere_capping	0.0698011	0.768022
MF_GO:0004303_estradiol_17-beta-dehydrogenase_activity	0.0699012	0.768022
BP_GO:0001880_Mullerian_duct_regression	0.0699122	0.768022
CC_GO:0042406_extrinsic_component_of_endoplasmic_reticulum_membrane	0.0699219	0.768022
BP_GO:0002369_T_cell_cytokine_production	0.0699754	0.768022
BP_GO:0035743_CD4-positive,_alpha-beta_T_cell_cytokine_production	0.0699754	0.768022
BP_GO:0021502_neural_fold_elevation_formation	0.0700454	0.768283
BP_GO:0061387_regulation_of_extent_of_cell_growth	0.0701748	0.769118
BP_GO:0061966_establishment_of_left/right_asymmetry	0.0702139	0.769118
BP_GO:0006600_creatine_metabolic_process	0.0703529	0.770132
CC_GO:0005640_nuclear_outer_membrane	0.0705064	0.771306
CC_GO:0045025_mitochondrial_degradosome	0.0706768	0.772661
BP_GO:0106300_protein-DNA_covalent_cross-linking_repair	0.0707372	0.772815
BP_GO:0016070_RNA_metabolic_process	0.0708077	0.773077
BP_GO:0006740_NADPH_regeneration	0.0710019	0.774689
BP_GO:0010587_miRNA_catabolic_process	0.0711717	0.775888
BP_GO:1903292_protein_localization_to_Golgi_membrane	0.071205	0.775888
MF_GO:0043199_sulfate_binding	0.0713232	0.775907
CC_GO:0000145_exocyst	0.0713329	0.775907
BP_GO:0048669_collateral_sprouting_in_absence_of_injury	0.0713639	0.775907
MF_GO:0008408_3'-5'_exonuclease_activity	0.0713933	0.775907
BP_GO:1903998_regulation_of_eating_behavior	0.0715244	0.776824
MF_GO:0051010_microtubule_plus-end_binding	0.0716705	0.776944
BP_GO:1901135_carbohydrate_derivative_metabolic_process	0.0717023	0.776944
BP_GO:0072075_metanephric_mesenchyme_development	0.0717103	0.776944
CC_GO:0071458_integral_component_of_cytoplasmic_side_of_endoplasmic_reticulum_membrane	0.0717385	0.776944
CC_GO:0000794_condensed_nuclear_chromosome	0.0717689	0.776944
CC_GO:0000137_Golgi_cis_cisterna	0.0720469	0.77894
MF_GO:0097617_annealing_activity	0.0720469	0.77894
BP_GO:2001222_regulation_of_neuron_migration	0.0721159	0.779115
BP_GO:0030328_prenylcysteine_catabolic_process	0.0722853	0.779115
BP_GO:0030329_prenylcysteine_metabolic_process	0.0722853	0.779115
MF_GO:0001735_prenylcysteine_oxidase_activity	0.0722853	0.779115
BP_GO:0021819_layer_formation_in_cerebral_cortex	0.0722972	0.779115
BP_GO:0002583_regulation_of_antigen_processing_and_presentation_of_peptide_antigen	0.0724011	0.779587
BP_GO:0009209_pyrimidine_ribonucleoside_triphosphate_biosynthetic_process	0.0724347	0.779587
MF_GO:0005523_tropomyosin_binding	0.0725564	0.780321
BP_GO:0070327_thyroid_hormone_transport	0.0725967	0.780321
BP_GO:0150007_clathrin-dependent_synaptic_vesicle_endocytosis	0.0728606	0.782652
BP_GO:1903999_negative_regulation_of_eating_behavior	0.0729145	0.782726
BP_GO:0070307_lens_fiber_cell_development	0.0731451	0.783439
BP_GO:0070670_response_to_interleukin-4	0.0731484	0.783439
BP_GO:0097198_histone_H3-K36_trimethylation	0.0731768	0.783439
BP_GO:0039535_regulation_of_RIG-I_signaling_pathway	0.0731791	0.783439
BP_GO:0033108_mitochondrial_respiratory_chain_complex_assembly	0.0732164	0.783439
BP_GO:1902683_regulation_of_receptor_localization_to_synapse	0.0733159	0.783846
BP_GO:1903313_positive_regulation_of_mRNA_metabolic_process	0.0734238	0.783846
MF_GO:0004843_thiol-dependent_ubiquitin-specific_protease_activity	0.0734711	0.783846
BP_GO:1905459_regulation_of_vascular_associated_smooth_muscle_cell_apoptotic_process	0.0735132	0.783846
BP_GO:0030035_microspike_assembly	0.0735276	0.783846
BP_GO:0010940_positive_regulation_of_necrotic_cell_death	0.0735371	0.783846
BP_GO:0045653_negative_regulation_of_megakaryocyte_differentiation	0.0736744	0.784036
BP_GO:1905793_protein_localization_to_pericentriolar_material	0.073876	0.784036
CC_GO:0055037_recycling_endosome	0.0738765	0.784036
BP_GO:0099111_microtubule-based_transport	0.0738929	0.784036
BP_GO:1905135_biotin_import_across_plasma_membrane	0.0739299	0.784036
MF_GO:0016614_oxidoreductase_activity,_acting_on_CH-OH_group_of_donors	0.0740238	0.784036
BP_GO:0006059_hexitol_metabolic_process	0.074052	0.784036
MF_GO:0008251_tRNA-specific_adenosine_deaminase_activity	0.0740596	0.784036
BP_GO:0090110_COPII-coated_vesicle_cargo_loading	0.0740793	0.784036
MF_GO:0015227_acyl_carnitine_transmembrane_transporter_activity	0.0743109	0.784036
BP_GO:0033129_positive_regulation_of_histone_phosphorylation	0.0744068	0.784036
CC_GO:0045277_respiratory_chain_complex_IV	0.0745521	0.784036
BP_GO:0031134_sister_chromatid_biorientation	0.0745704	0.784036
BP_GO:0042753_positive_regulation_of_circadian_rhythm	0.0746604	0.784036
BP_GO:0046939_nucleotide_phosphorylation	0.0747209	0.784036
BP_GO:0042541_hemoglobin_biosynthetic_process	0.0747664	0.784036
BP_GO:0042732_D-xylose_metabolic_process	0.0748853	0.784036
BP_GO:0070084_protein_initiator_methionine_removal	0.0749265	0.784036
BP_GO:0033387_putrescine_biosynthetic_process_from_ornithine	0.0749402	0.784036
MF_GO:0015137_citrate_transmembrane_transporter_activity	0.0750528	0.784036
MF_GO:0015142_tricarboxylic_acid_transmembrane_transporter_activity	0.0750528	0.784036
BP_GO:0006842_tricarboxylic_acid_transport	0.0750528	0.784036
BP_GO:0015746_citrate_transport	0.0750528	0.784036
BP_GO:0046824_positive_regulation_of_nucleocytoplasmic_transport	0.0750737	0.784036
MF_GO:0004792_thiosulfate_sulfurtransferase_activity	0.0751737	0.784036
CC_GO:0030895_apolipoprotein_B_mRNA_editing_enzyme_complex	0.0751937	0.784036
BP_GO:0070488_neutrophil_aggregation	0.0751937	0.784036
CC_GO:0098791_Golgi_apparatus_subcompartment	0.075245	0.784036
CC_GO:0005753_mitochondrial_proton-transporting_ATP_synthase_complex	0.0753822	0.784036
CC_GO:0045259_proton-transporting_ATP_synthase_complex	0.0753822	0.784036
BP_GO:0031062_positive_regulation_of_histone_methylation	0.0753895	0.784036
CC_GO:0008023_transcription_elongation_factor_complex	0.0753929	0.784036
BP_GO:0008202_steroid_metabolic_process	0.0754199	0.784036
BP_GO:0070857_regulation_of_bile_acid_biosynthetic_process	0.0755569	0.784036
CC_GO:0000932_P-body	0.0756956	0.784036
BP_GO:0007224_smoothened_signaling_pathway	0.0757342	0.784036
BP_GO:0019072_viral_genome_packaging	0.0757385	0.784036
BP_GO:0019074_viral_RNA_genome_packaging	0.0757385	0.784036
BP_GO:1903516_regulation_of_single_strand_break_repair	0.0757664	0.784036
BP_GO:0015855_pyrimidine_nucleobase_transport	0.075877	0.784036
BP_GO:0021801_cerebral_cortex_radial_glia_guided_migration	0.0759239	0.784036
BP_GO:0022030_telencephalon_glial_cell_migration	0.0759239	0.784036
BP_GO:0048680_positive_regulation_of_axon_regeneration	0.0760372	0.784036
BP_GO:0006813_potassium_ion_transport	0.0761378	0.784036
BP_GO:0009726_detection_of_endogenous_stimulus	0.0761956	0.784036
BP_GO:0003127_detection_of_nodal_flow	0.0761956	0.784036
MF_GO:0001517_N-acetylglucosamine_6-O-sulfotransferase_activity	0.076196	0.784036
BP_GO:0042377_vitamin_K_catabolic_process	0.0763066	0.784036
MF_GO:0050051_leukotriene-B4_20-monooxygenase_activity	0.0763066	0.784036
BP_GO:0036100_leukotriene_catabolic_process	0.0763066	0.784036
BP_GO:0036101_leukotriene_B4_catabolic_process	0.0763066	0.784036
BP_GO:0042361_menaquinone_catabolic_process	0.0763066	0.784036
CC_GO:0000778_condensed_nuclear_chromosome_kinetochore	0.0763085	0.784036
BP_GO:1900034_regulation_of_cellular_response_to_heat	0.0763406	0.784036
MF_GO:0034237_protein_kinase_A_regulatory_subunit_binding	0.0763627	0.784036
MF_GO:0044183_protein_folding_chaperone	0.0763713	0.784036
CC_GO:0033553_rDNA_heterochromatin	0.07642	0.784036
MF_GO:0004017_adenylate_kinase_activity	0.0764628	0.784036
MF_GO:0016900_oxidoreductase_activity,_acting_on_the_CH-OH_group_of_donors,_disulfide_as_acceptor	0.0765047	0.784036
MF_GO:0047057_vitamin-K-epoxide_reductase_(warfarin-sensitive)_activity	0.0765047	0.784036
MF_GO:0000175_3'-5'-exoribonuclease_activity	0.0765221	0.784036
CC_GO:0031235_intrinsic_component_of_the_cytoplasmic_side_of_the_plasma_membrane	0.076547	0.784036
BP_GO:0002625_regulation_of_T_cell_antigen_processing_and_presentation	0.0765595	0.784036
BP_GO:0090230_regulation_of_centromere_complex_assembly	0.0765707	0.784036
CC_GO:0044305_calyx_of_Held	0.0768448	0.785486
MF_GO:0016634_oxidoreductase_activity,_acting_on_the_CH-CH_group_of_donors,_oxygen_as_acceptor	0.076874	0.785486
MF_GO:0070403_NAD+_binding	0.0768749	0.785486
BP_GO:0036092_phosphatidylinositol-3-phosphate_biosynthetic_process	0.0769011	0.785486
BP_GO:0045638_negative_regulation_of_myeloid_cell_differentiation	0.0769711	0.785719
BP_GO:0003341_cilium_movement	0.0772456	0.788038
MF_GO:0008094_DNA-dependent_ATPase_activity	0.0774402	0.788118
MF_GO:0061659_ubiquitin-like_protein_ligase_activity	0.0775083	0.788118
BP_GO:0072425_signal_transduction_involved_in_G2_DNA_damage_checkpoint	0.0776314	0.788118
BP_GO:0046066_dGDP_metabolic_process	0.0776334	0.788118
MF_GO:0015643_toxic_substance_binding	0.077641	0.788118
BP_GO:1904426_positive_regulation_of_GTP_binding	0.0776427	0.788118
BP_GO:0034352_positive_regulation_of_glial_cell_apoptotic_process	0.0776427	0.788118
BP_GO:0071910_determination_of_liver_left/right_asymmetry	0.0777154	0.788118
MF_GO:1990460_leptin_receptor_binding	0.0778302	0.788118
MF_GO:0070336_flap-structured_DNA_binding	0.0778302	0.788118
BP_GO:0051253_negative_regulation_of_RNA_metabolic_process	0.0778564	0.788118
CC_GO:0034990_nuclear_mitotic_cohesin_complex	0.0778639	0.788118
BP_GO:0009141_nucleoside_triphosphate_metabolic_process	0.0778693	0.788118
BP_GO:0072523_purine-containing_compound_catabolic_process	0.0779312	0.788263
BP_GO:1901576_organic_substance_biosynthetic_process	0.0779783	0.788263
BP_GO:0043490_malate-aspartate_shuttle	0.0780837	0.788781
BP_GO:0007051_spindle_organization	0.0781243	0.788781
BP_GO:0042159_lipoprotein_catabolic_process	0.0782921	0.789995
MF_GO:0032138_single_base_insertion_or_deletion_binding	0.0784175	0.790781
CC_GO:0005960_glycine_cleavage_complex	0.0786157	0.7923
BP_GO:0039528_cytoplasmic_pattern_recognition_receptor_signaling_pathway_in_response_to_virus	0.0786726	0.792393
MF_GO:0042289_MHC_class_II_protein_binding	0.0787453	0.792559
MF_GO:0008028_monocarboxylic_acid_transmembrane_transporter_activity	0.0787844	0.792559
MF_GO:0016840_carbon-nitrogen_lyase_activity	0.078934	0.793324
BP_GO:0015942_formate_metabolic_process	0.0789759	0.793324
MF_GO:0043015_gamma-tubulin_binding	0.0790034	0.793324
BP_GO:0032508_DNA_duplex_unwinding	0.0792863	0.793607
BP_GO:0021932_hindbrain_radial_glia_guided_cell_migration	0.0793509	0.793607
BP_GO:0006524_alanine_catabolic_process	0.0793739	0.793607
BP_GO:0009080_pyruvate_family_amino_acid_catabolic_process	0.0793739	0.793607
BP_GO:0006522_alanine_metabolic_process	0.0793739	0.793607
BP_GO:0009078_pyruvate_family_amino_acid_metabolic_process	0.0793739	0.793607
BP_GO:0006382_adenosine_to_inosine_editing	0.0794569	0.793607
BP_GO:0045893_positive_regulation_of_transcription,_DNA-templated	0.0794609	0.793607
BP_GO:1903508_positive_regulation_of_nucleic_acid-templated_transcription	0.0794609	0.793607
BP_GO:0070212_protein_poly-ADP-ribosylation	0.0795341	0.793862
CC_GO:0000123_histone_acetyltransferase_complex	0.0795905	0.793905
BP_GO:0007064_mitotic_sister_chromatid_cohesion	0.0796648	0.793905
BP_GO:0009111_vitamin_catabolic_process	0.0796824	0.793905
BP_GO:0021610_facial_nerve_morphogenesis	0.0797758	0.793905
MF_GO:0070402_NADPH_binding	0.0798147	0.793905
MF_GO:0016616_oxidoreductase_activity,_acting_on_the_CH-OH_group_of_donors,_NAD_or_NADP_as_acceptor	0.0798266	0.793905
MF_GO:0070016_armadillo_repeat_domain_binding	0.079936	0.793905
BP_GO:0016320_endoplasmic_reticulum_membrane_fusion	0.0799626	0.793905
BP_GO:0046832_negative_regulation_of_RNA_export_from_nucleus	0.0800561	0.793905
BP_GO:0032240_negative_regulation_of_nucleobase-containing_compound_transport	0.0800561	0.793905
BP_GO:0006282_regulation_of_DNA_repair	0.0800632	0.793905
BP_GO:0033689_negative_regulation_of_osteoblast_proliferation	0.0802479	0.794673
BP_GO:0090481_pyrimidine_nucleotide-sugar_transmembrane_transport	0.0803791	0.794673
MF_GO:0017025_TBP-class_protein_binding	0.080418	0.794673
BP_GO:0031930_mitochondria-nucleus_signaling_pathway	0.0804307	0.794673
BP_GO:0009314_response_to_radiation	0.080431	0.794673
BP_GO:2000449_regulation_of_CD8-positive,_alpha-beta_T_cell_extravasation	0.0804869	0.794673
BP_GO:2000452_regulation_of_CD8-positive,_alpha-beta_cytotoxic_T_cell_extravasation	0.0804869	0.794673
BP_GO:1902680_positive_regulation_of_RNA_biosynthetic_process	0.0805227	0.794673
BP_GO:0009116_nucleoside_metabolic_process	0.0805906	0.79487
BP_GO:0045815_positive_regulation_of_gene_expression,_epigenetic	0.0806859	0.794871
BP_GO:0051306_mitotic_sister_chromatid_separation	0.0807215	0.794871
BP_GO:0051302_regulation_of_cell_division	0.0807724	0.794871
BP_GO:1903891_regulation_of_ATF6-mediated_unfolded_protein_response	0.0807817	0.794871
CC_GO:0031464_Cul4A-RING_E3_ubiquitin_ligase_complex	0.0810021	0.795786
MF_GO:0005249_voltage-gated_potassium_channel_activity	0.0810073	0.795786
CC_GO:0000922_spindle_pole	0.0810181	0.795786
MF_GO:1990931_RNA_N6-methyladenosine_dioxygenase_activity	0.081126	0.796155
BP_GO:0006002_fructose_6-phosphate_metabolic_process	0.0811945	0.796155
BP_GO:0070318_positive_regulation_of_G0_to_G1_transition	0.0811996	0.796155
MF_GO:0004991_parathyroid_hormone_receptor_activity	0.0812578	0.796155
BP_GO:0009060_aerobic_respiration	0.081295	0.796155
BP_GO:0036023_embryonic_skeletal_limb_joint_morphogenesis	0.0814087	0.796367
MF_GO:0043539_protein_serine/threonine_kinase_activator_activity	0.0814921	0.796367
MF_GO:0019209_kinase_activator_activity	0.0814953	0.796367
BP_GO:0006165_nucleoside_diphosphate_phosphorylation	0.0815448	0.796367
BP_GO:1903050_regulation_of_proteolysis_involved_in_cellular_protein_catabolic_process	0.0815559	0.796367
CC_GO:0070390_transcription_export_complex_2	0.0817046	0.796661
BP_GO:0070316_regulation_of_G0_to_G1_transition	0.0817671	0.796661
BP_GO:0072595_maintenance_of_protein_localization_in_organelle	0.0817818	0.796661
BP_GO:0030705_cytoskeleton-dependent_intracellular_transport	0.0818377	0.796661
MF_GO:0030623_U5_snRNA_binding	0.0818431	0.796661
CC_GO:0097550_transcription_preinitiation_complex	0.0818841	0.796661
BP_GO:0019079_viral_genome_replication	0.0819212	0.796661
BP_GO:0010831_positive_regulation_of_myotube_differentiation	0.081979	0.796757
BP_GO:0051754_meiotic_sister_chromatid_cohesion,_centromeric	0.0820513	0.796833
MF_GO:0031593_polyubiquitin_modification-dependent_protein_binding	0.0820826	0.796833
CC_GO:0070695_FHF_complex	0.0821789	0.797303
BP_GO:0050982_detection_of_mechanical_stimulus	0.0823519	0.798062
CC_GO:0032300_mismatch_repair_complex	0.0824614	0.798062
BP_GO:1901978_positive_regulation_of_cell_cycle_checkpoint	0.0824952	0.798062
BP_GO:0060285_cilium-dependent_cell_motility	0.0824969	0.798062
BP_GO:0001539_cilium_or_flagellum-dependent_cell_motility	0.0824969	0.798062
CC_GO:0005641_nuclear_envelope_lumen	0.082681	0.798576
BP_GO:0031113_regulation_of_microtubule_polymerization	0.0826901	0.798576
BP_GO:0009894_regulation_of_catabolic_process	0.0827051	0.798576
CC_GO:0016605_PML_body	0.0827421	0.798576
BP_GO:0070966_nuclear-transcribed_mRNA_catabolic_process,_no-go_decay	0.0828886	0.799527
BP_GO:0034063_stress_granule_assembly	0.0829377	0.799536
BP_GO:1902816_regulation_of_protein_localization_to_microtubule	0.0830762	0.799945
BP_GO:1902817_negative_regulation_of_protein_localization_to_microtubule	0.0830762	0.799945
MF_GO:0030151_molybdenum_ion_binding	0.0832082	0.800295
BP_GO:0006591_ornithine_metabolic_process	0.0833018	0.800295
BP_GO:0000101_sulfur_amino_acid_transport	0.0833861	0.800295
BP_GO:0048512_circadian_behavior	0.0834066	0.800295
BP_GO:0001838_embryonic_epithelial_tube_formation	0.0834271	0.800295
CC_GO:0071008_U2-type_post-mRNA_release_spliceosomal_complex	0.0834474	0.800295
BP_GO:0043574_peroxisomal_transport	0.0834492	0.800295
BP_GO:1904177_regulation_of_adipose_tissue_development	0.0836875	0.802118
MF_GO:0016829_lyase_activity	0.0837551	0.802303
CC_GO:0035327_transcriptionally_active_chromatin	0.0839786	0.802335
BP_GO:0045773_positive_regulation_of_axon_extension	0.0841087	0.802335
MF_GO:0004797_thymidine_kinase_activity	0.0841478	0.802335
BP_GO:0009895_negative_regulation_of_catabolic_process	0.0841619	0.802335
BP_GO:0000083_regulation_of_transcription_involved_in_G1/S_transition_of_mitotic_cell_cycle	0.0841642	0.802335
BP_GO:0045053_protein_retention_in_Golgi_apparatus	0.0841758	0.802335
BP_GO:0036520_astrocyte-dopaminergic_neuron_signaling	0.0842437	0.802335
BP_GO:0010949_negative_regulation_of_intestinal_phytosterol_absorption	0.0843013	0.802335
BP_GO:1901301_regulation_of_cargo_loading_into_COPII-coated_vesicle	0.0843013	0.802335
BP_GO:1904730_negative_regulation_of_intestinal_lipid_absorption	0.0843013	0.802335
BP_GO:0045796_negative_regulation_of_intestinal_cholesterol_absorption	0.0843013	0.802335
BP_GO:0045578_negative_regulation_of_B_cell_differentiation	0.0843371	0.802335
BP_GO:0045663_positive_regulation_of_myoblast_differentiation	0.0844357	0.802515
MF_GO:0019144_ADP-sugar_diphosphatase_activity	0.0844549	0.802515
BP_GO:0006167_AMP_biosynthetic_process	0.0845231	0.802515
BP_GO:0090596_sensory_organ_morphogenesis	0.0845712	0.802515
BP_GO:0070286_axonemal_dynein_complex_assembly	0.0847678	0.802515
BP_GO:0046500_S-adenosylmethionine_metabolic_process	0.0847723	0.802515
BP_GO:0021543_pallium_development	0.0850131	0.802515
BP_GO:0010908_regulation_of_heparan_sulfate_proteoglycan_biosynthetic_process	0.0850196	0.802515
BP_GO:0010909_positive_regulation_of_heparan_sulfate_proteoglycan_biosynthetic_process	0.0850196	0.802515
MF_GO:0043495_protein-membrane_adaptor_activity	0.0850998	0.802515
MF_GO:0004864_protein_phosphatase_inhibitor_activity	0.0851744	0.802515
MF_GO:0016405_CoA-ligase_activity	0.0851996	0.802515
BP_GO:0007286_spermatid_development	0.0853014	0.802515
BP_GO:0045738_negative_regulation_of_DNA_repair	0.085399	0.802515
MF_GO:0033040_sour_taste_receptor_activity	0.0855537	0.802515
BP_GO:0001581_detection_of_chemical_stimulus_involved_in_sensory_perception_of_sour_taste	0.0855537	0.802515
BP_GO:0072528_pyrimidine-containing_compound_biosynthetic_process	0.0855784	0.802515
BP_GO:0089709_L-histidine_transmembrane_transport	0.0856183	0.802515
[truncated: 14,872 more rows]

## Sheet: Supplementary_Data_4b
Supplementary_Data_4b	GO (up-regulated) for differentially expressed genes, case/control MayoRNAseq (cerebellum, age, sex, with APOE)
[truncated: 16,640 more rows]

[truncated: 14 more sheets: Suppementary_Data_4c, Supplementary_Data_5a, Supplementary_Data_5b, Supplementary_Data_5c, Supplementary_Data_6a, Supplementary_Data_6b, Supplementary_Data_7a, Supplementary_Data_7b, Suppementary_Data_7c, Supplementary_Data_8a, Supplementary_Data_8b, Suppementary_Data_8c, Supplementary_Data_9, Suppementary_Data_10]
